# Supplementary material for: Parasite associations predict infection risk: incorporating co-infections in predictive models for neglected tropical diseases
Source: Parasit Vectors. 2020 Mar 16;13:138. doi: 10.1186/s13071-020-04016-2 (PMC7077138; doi:10.1186/s13071-020-04016-2)
Supplement: Supplementary file 1 — Additional file 1. R Code and raw infection/covariate data needed to replicate CRF and GBM analyses. [file 13071_2020_4016_MOESM1_ESM.zip]

Archive with 14 entries (11 files):
- R code and raw data/
- R code and raw data/Clark_etal_Rcode_appendix3.R
- __MACOSX/
- __MACOSX/R code and raw data/
- __MACOSX/R code and raw data/._Clark_etal_Rcode_appendix3.R
- R code and raw data/CRF_functions.R
- __MACOSX/R code and raw data/._CRF_functions.R
- R code and raw data/Rwanda_helminth_coinfection_raw_data.csv
- R code and raw data/model_performances.rda
- R code and raw data/Clark_etal_Rcode_appendix1.R
- __MACOSX/R code and raw data/._Clark_etal_Rcode_appendix1.R
- R code and raw data/grid_points.rda
- R code and raw data/Clark_etal_Rcode_appendix2.R
- __MACOSX/R code and raw data/._Clark_etal_Rcode_appendix2.R
