# Supplementary material for: Parasite associations predict infection risk: incorporating co-infections in predictive models for neglected tropical diseases
Source: Parasit Vectors. 2020 Mar 16;13:138. doi: 10.1186/s13071-020-04016-2 (PMC7077138; doi:10.1186/s13071-020-04016-2)
Supplement: Supplementary file 1 — Additional file 1. R Code and raw infection/covariate data needed to replicate CRF and GBM analyses. [file 13071_2020_4016_MOESM1_ESM.zip › R code and raw data/Clark_etal_Rcode_appendix3.R]

#### R code Appendix 3: fitting spatial MRF models for EPG analysis ####
# Here, we run additional models to test whether changes in faecal egg counts 
# of particular parasites lead to changes in co-infection probabilities for the 
# remaining parasites. In doing so, we may be able to disentangle possible causal 
# mechanisms. For example, if we expect to observe strong competition among parasites, 
# then increased egg counts of one parasite could be expected to reduce risk of being 
# infected with other parasites and also to reduce likelihoods of co-infection 
# among other parasites. By examining only children that were confirmed as infected 
# with a focal parasite and then including that parasite's faecal egg count as a 
# scaled continuous predictor, we here aim to explore these patterns. First, 
# load the EPG analysis datasets that were created earlier and saved in the 
# `Processed data` directory
load('Processed data/EPG.analysis.data.rda')

# Now, we load the `MRFcov` package and fit each focal parasite model to 
# explore impacts of that parasite's egg count on infection and co-infection 
# risks for the other parasites. Here, we fit each of the spatial CRFs and 
# explore effects of the focal parasite's egg count on parasite infection risks 
# (direct effects) and co-infection probabilities (indirect effects). to capture 
# uncertainty, models are fit to random subsets of 80% of observations using a 
# bootstrapping procedure. As with other steps in this analysis pipeline, this step
# may take several minutes to converge, depending on your machine
library(MRFcov)
n_cores <- parallel::detectCores() - 1
schist_crf <- bootstrap_MRF(data = schist_epg, n_nodes = 3, family = 'binomial', 
                            spatial = T, n_bootstraps = 100,
                            coords = schist_coords, n_cores = n_cores)
cbind(rownames(schist_crf$direct_coef_means), data.frame(schist_crf$direct_coef_means)$Schistosoma.EPG)
names(schist_crf$indirect_coef_mean) <- colnames(schist_epg)[5:ncol(schist_epg)]
schist_crf$indirect_coef_mean$Schistosoma.EPG

# Higher Schistosoma egg counts do not influence direct infection risks for the 
# other three parasites, but do lead to a slight increase in co-infection 
# probability for *richuris and Ascaris parasites. These results suggest that,
# overall, there is little evidence that burdens of Schistosoma parasites modulate 
# infection dynamics of other helminth parasites
ascaris_crf <- bootstrap_MRF(data = ascaris_epg, n_nodes = 3, family = 'binomial', 
                          coords = ascaris_coords, n_cores = n_cores, spatial = T,
                          n_bootstraps = 100)
cbind(rownames(ascaris_crf$direct_coefs), ascaris_crf$direct_coefs$Ascaris.EPG)
ascaris_crf$indirect_coefs$Ascaris.EPG

# In contrast to the *Schistosoma* results above, we find that higher egg 
# counts of *Ascaris* parasites leads to a strong increase in the probability 
# that a child will also be infected with *Trichuris* parasites. Effects of 
# Ascaris burdens on co-infection probabilities are minimal.
ancylostoma_crf <- bootstrap_MRF(data = ancylostoma_epg, n_nodes = 3, family = 'binomial', 
                           coords = ancylostoma_coords, n_cores = n_cores, spatial = T, n_bootstraps = 100)
cbind(rownames(ancylostoma_crf$direct_coefs), ancylostoma_crf$direct_coefs$Ancylostoma.EPG)
ancylostoma_crf$indirect_coefs$Ancylostoma.EPG

# For Ancylostoma parasites, we find that higher egg counts lead to a somewhat 
# reduced risk that a child will also carry Trichuris parasites
trichuris_crf <- bootstrap_MRF(data = trichuris_epg, n_nodes = 3, family = 'binomial', 
                           coords = trichuris_coords, n_cores = n_cores, spatial = T, n_bootstraps = 100)
cbind(rownames(trichuris_crf$direct_coefs), trichuris_crf$direct_coefs$Trichuris.EPG)
trichuris_crf$indirect_coefs$Trichuris.EPG

# Finally, we find that higher egg counts for Trichuris parasites leads to an 
# increase in the risk that a child will also carry Ascaris parasites. 
# Considering the reciprocal relationship we found above when focusing on 
# Ascaris egg counts, these results could indicate that these two parasites are 
# perhaps responding to similar conditions within the hosts' intestine (i.e. perhaps 
# children with compromised immune systems show increased burdens of both parasites). 
# Alternatively, there may be direct interactions occurring between parasites, where 
# the presence of one parasite leads the other to increase reproduction as a 
# response mechanism. These explanations are of course entirely speculative at this 
# point, but our findings nevertheless build on mounting evidence that co-infections 
# may play a more pivotal role in driving helminth parasite burdens than previosly 
# thought.
