# Supplementary material for: Parasite associations predict infection risk: incorporating co-infections in predictive models for neglected tropical diseases
Source: Parasit Vectors. 2020 Mar 16;13:138. doi: 10.1186/s13071-020-04016-2 (PMC7077138; doi:10.1186/s13071-020-04016-2)
Supplement: Supplementary file 1 — Additional file 1. R Code and raw infection/covariate data needed to replicate CRF and GBM analyses. [file 13071_2020_4016_MOESM1_ESM.zip › R code and raw data/CRF_functions.R]

#### Function to calculate how well a model did at identifying schools with high SCRs ####
SCR_prediction_calc = function(data){
  
  data.frame(data) %>%
    dplyr::mutate(Ascaris_correct = dplyr::case_when(
      Ascaris_pred == Ascaris ~ 1, 
      TRUE ~ 0
    ),
    Trichuris_correct = dplyr::case_when(
      Trichuris_pred == Trichuris ~ 1, 
      TRUE ~ 0
    )) -> data
  
  data %>%
    dplyr::mutate(Asc_Trich_coinfection = dplyr::case_when(
      Ascaris_pred == 1 & Trichuris_pred == 1 ~ 1,
      TRUE ~0
    )) %>%
    dplyr::mutate(Pred_coinfection_ratio = sum(Asc_Trich_coinfection) / n()) %>%
    dplyr::group_by(Latitude, Longitude) %>%
    dplyr::summarise(Asc_Trich_coinfection_obs = sum(Asc_Trich_coinfection),
                     Asc_Trich_coinfection_exp = n() * mean(Pred_coinfection_ratio)) %>%
    dplyr::mutate(SCR_pred = Asc_Trich_coinfection_obs / Asc_Trich_coinfection_exp) %>%
    dplyr::select(Latitude, Longitude, Asc_Trich_coinfection_obs, SCR_pred) %>%
    dplyr::left_join(SCR_observed, by = c("Latitude", "Longitude")) -> SCR_pred
  
  # Pearson correlation between observed and predicted SCRs for each tested school
  SCR_prediction_accuracy <- cor.test(SCR_pred$SCR_pred, SCR_pred$SCR,
                                      method = 'pearson', exact = F)$estimate
  plot(SCR_pred$SCR_pred~SCR_pred$SCR)
  
  # Identify key high and low risk schools that were missed by the model, in terms of SCR prediction
  missed_highSCR_schools <- SCR_pred %>%
    dplyr::filter(SCR >= quantile(SCR_observed$SCR, probs = 0.75) & 
                    SCR_pred < quantile(SCR_observed$SCR, probs = 0.75))
  
  missed_lowSCR_schools <- SCR_pred %>%
    dplyr::filter(SCR <= quantile(SCR_observed$SCR, probs = 0.25) & 
                    SCR_pred > quantile(SCR_observed$SCR, probs = 0.75))
  
  # Calculate how well the model did at predicting individual Ascaris / Trichuris co-infections
  data %>%
    dplyr::filter(Ascaris == 1 & Trichuris == 1) -> asc_trich_coinfects
  
  asc_trich_coinfect_pred_prop <- (asc_trich_coinfects %>%
                                     dplyr::filter(Ascaris_correct == 1 & Trichuris_correct == 1) %>%
                                     nrow()) / nrow(asc_trich_coinfects)
  return(list(SCR_prediction_accuracy = SCR_prediction_accuracy,
              missed_highSCR_schools = missed_highSCR_schools,
              missed_lowSCR_schools = missed_lowSCR_schools,
              asc_trich_coinfect_pred_prop = asc_trich_coinfect_pred_prop))
}

#### Function to calculate summary statistics for prediction maps ####
calc_prediction_maps = function(pred_matrices){
  
  calc_statistics = function(index){ 
    pred_dat <- do.call(cbind, lapply(pred_matrices, function(x){
      x[,index]
    }))
    pred_median <- apply(pred_dat, 1, median)
    pred_lower <- apply(pred_dat, 1, function(x) quantile(x, probs = 0.025))
    pred_upper <- apply(pred_dat, 1, function(x) quantile(x, probs = 0.975))
    list(pred_median, pred_lower, pred_upper)
  }
  
  schist_dat <- calc_statistics(1)
  asc_dat <- calc_statistics(2)
  anc_dat <- calc_statistics(3)
  trich_dat <- calc_statistics(4)
  
  median_map <- cbind(schist_dat[[1]], asc_dat[[1]], 
                      anc_dat[[1]], trich_dat[[1]],
                      pred_matrices[[1]][,c(5,6)])
  lower_map <- cbind(schist_dat[[2]], asc_dat[[2]], 
                     anc_dat[[2]], trich_dat[[2]],
                     pred_matrices[[1]][,c(5,6)])
  upper_map <- cbind(schist_dat[[3]], asc_dat[[3]], 
                     anc_dat[[3]], trich_dat[[3]],
                     pred_matrices[[1]][,c(5,6)])
  colnames(median_map) <- colnames(lower_map) <- colnames(upper_map) <- c('Schistosoma',
                                                                          'Ascaris',
                                                                          'Ancylostoma',
                                                                          'Trichuris',
                                                                          'Longitude',
                                                                          'Latitude')
  list(median_map = median_map, lower_map = lower_map, upper_map = upper_map)
}

#### Function to calculate model performances ####
calc_parasite_mod_performance = function(parasite){
  accuracy_crf <- data.frame(t(quantile(mod_perfs$Accuracy[which(mod_perfs$Parasite == parasite &
                                                                   mod_perfs$Model == 'CRF')],
                                        probs = c(0.025, 0.25, 0.5, 0.75, 0.975), na.rm = T)))
  accuracy_gbm <- data.frame(t(quantile(mod_perfs$Accuracy[which(mod_perfs$Parasite == parasite &
                                                                   mod_perfs$Model == 'GBM')],
                                        probs = c(0.025, 0.25, 0.5, 0.75, 0.975), na.rm = T)))
  accuracy <- rbind(accuracy_crf, accuracy_gbm)
  accuracy$model <- c('CRF', 'GBM')
  accuracy$statistic <- 'accuracy'
  
  sensitivity_crf <- data.frame(t(quantile(mod_perfs$Sensitivity[which(mod_perfs$Parasite == parasite &
                                                                         mod_perfs$Model == 'CRF')],
                                           probs = c(0.025, 0.25, 0.5, 0.75, 0.975), na.rm = T)))
  sensitivity_gbm <- data.frame(t(quantile(mod_perfs$Sensitivity[which(mod_perfs$Parasite == parasite &
                                                                         mod_perfs$Model == 'GBM')],
                                           probs = c(0.025, 0.25, 0.5, 0.75, 0.975), na.rm = T)))
  sensitivity <- rbind(sensitivity_crf, sensitivity_gbm)
  sensitivity$model <- c('CRF', 'GBM')
  sensitivity$statistic <- 'sensitivity'
  
  specificity_crf <- data.frame(t(quantile(mod_perfs$Specificity[which(mod_perfs$Parasite == parasite &
                                                                         mod_perfs$Model == 'CRF')],
                                           probs = c(0.025, 0.25, 0.5, 0.75, 0.975), na.rm = T)))
  specificity_gbm <- data.frame(t(quantile(mod_perfs$Specificity[which(mod_perfs$Parasite == parasite &
                                                                         mod_perfs$Model == 'GBM')],
                                           probs = c(0.025, 0.25, 0.5, 0.75, 0.975), na.rm = T)))
  specificity <- rbind(specificity_crf, specificity_gbm)
  specificity$model <- c('CRF', 'GBM')
  specificity$statistic <- 'specificity'
  
  model_stats <- rbind(accuracy, sensitivity, specificity)
  colnames(model_stats) <- c('lower95', 'lower25', 'median', 'upper75', 'upper95', 'model', 'statistic')
  model_stats
}


#### Functions used for calculating Area Under the Curve of 
# the Receiver Operating Characteristic ####
classify = function(input, cutoff = 0.5, pred_col = FALSE){
  if(pred_col){
    data.frame(input) %>%
      dplyr::group_by(Latitude, Longitude) %>%
      dplyr::mutate(total = n()) %>%
      dplyr::select(Ascaris_pred, Trichuris_pred, total) %>%
      dplyr::ungroup() %>%
      dplyr::group_by(Latitude, Longitude, total) %>%
      dplyr::summarise_at(vars(Ascaris_pred, Trichuris_pred), 
                          funs(sum(.))) %>%
      dplyr::ungroup() %>% dplyr::rowwise() %>%
      dplyr::mutate_at(vars(Ascaris_pred, Trichuris_pred),
                       funs(ifelse((. / total) >= cutoff, 1, 0))) %>%
      dplyr::select(-total)
  } else {
    data.frame(input) %>%
      dplyr::group_by(Latitude, Longitude) %>%
      dplyr::mutate(total = n()) %>%
      dplyr::select(Ascaris, Trichuris, total) %>%
      dplyr::ungroup() %>%
      dplyr::group_by(Latitude, Longitude, total) %>%
      dplyr::summarise_at(vars(Ascaris, Trichuris), 
                          funs(sum(.))) %>%
      dplyr::ungroup() %>% dplyr::rowwise() %>%
      dplyr::mutate_at(vars(Ascaris, Trichuris),
                       funs(ifelse((. / total) >= cutoff, 1, 0))) %>%
      dplyr::select(-total)
  }
}

simple_roc <- function(observed, predicted){
  observed <- observed[order(predicted, decreasing = TRUE)]
  data.frame(TPR = cumsum(observed) / sum(observed), 
             FPR = cumsum(!observed) / sum(!observed), observed)
}

simple_auc <- function(TPR, FPR){
  dFPR <- c(diff(FPR), 0)
  dTPR <- c(diff(TPR), 0)
  sum(TPR * dFPR) + sum(dTPR * dFPR) / 2
}

plot_auc = function(observed, predicted, plot = T){
  roc <- simple_roc(observed = observed,
                    predicted = predicted)
  if(plot){
    plot(roc$FPR, roc$TPR,
         xlab = 'False positive rate',
         ylab = 'True positive rate')
    lines(roc$FPR, roc$FPR)
    text(x = 0.55, y = 0.3, 
         paste('AUC =', labels = round(with(roc, simple_auc(TPR, FPR)), 2)))
  } else {
    round(with(roc, simple_auc(TPR, FPR)), 2)
  }
  
}

#### Function to calculate summaries for regression coefficients from the CRF ####
get_key_coefs = function(parasite){
  library(dplyr)
  
  index <- grep(parasite, c('Schistosoma', 'Ascaris', 'Ancylostoma', 'Trichuris'))
  coef_median <- do.call(rbind, lapply(crf_coefficients, function(x){
    x[index,] })) %>%
    dplyr::summarise_all(list(median))
  coef_lower <- do.call(rbind, lapply(crf_coefficients, function(x){
    x[index,] })) %>%
    dplyr::summarise_all(list(quantile), probs = 0.025)
  coef_upper <- do.call(rbind, lapply(crf_coefficients, function(x){
    x[index,] })) %>%
    dplyr::summarise_all(list(quantile), probs = 0.975)
  coefs <- rbind(coef_upper, coef_median, coef_lower)
  rownames(coefs) <- c('upper95', 'median', 'lower95')
  
  # Find predictors whose coefficient CIs don't overlap zero
  check_overlap = function(x){
    ifelse(x[1] > 0 & x[3] > 0 || x[1] < 0 & x[3] < 0, TRUE, FALSE)
  }
  round(coefs[, apply(coefs, 2, check_overlap)], 5)
}
