# Supplementary material for: Parasite associations predict infection risk: incorporating co-infections in predictive models for neglected tropical diseases
Source: Parasit Vectors. 2020 Mar 16;13:138. doi: 10.1186/s13071-020-04016-2 (PMC7077138; doi:10.1186/s13071-020-04016-2)
Supplement: Supplementary file 1 — Additional file 1. R Code and raw infection/covariate data needed to replicate CRF and GBM analyses. [file 13071_2020_4016_MOESM1_ESM.zip › R code and raw data/Rwanda_helminth_coinfection_raw_data.csv]

Schistosoma	Ascaris	Ancylostoma	Trichuris	Male	Age	Schistosoma.EPG	Ascaris.EPG	Ancylostoma.EPG	Trichuris.EPG	Latitude	Longitude	NDVI	NDWI	LST	prop_flushable	prop_electricity	prop_cleandrinking	pop_density	elevation	soil_moisture	prop_cropland	prop_rural
0	1	0	0	1	-0.467623710831092	0	132	0	0	-1.535856714	29.72024302	-0.905642716432608	1.6635789155382	-1.11489274036463	4.49010079320025	0.516553825495488	0.308977708403848	1.4917938639188	0.701664063855939	1.40632622461229	0.473688385438595	0.0146383252382836
0	1	0	0	1	-0.467623710831092	0	72	0	0	-1.535856714	29.72024302	-0.905642716432608	1.6635789155382	-1.11489274036463	4.49010079320025	0.516553825495488	0.308977708403848	1.4917938639188	0.701664063855939	1.40632622461229	0.473688385438595	0.0146383252382836
0	1	0	0	1	-0.467623710831092	0	36	0	0	-1.535856714	29.72024302	-0.905642716432608	1.6635789155382	-1.11489274036463	4.49010079320025	0.516553825495488	0.308977708403848	1.4917938639188	0.701664063855939	1.40632622461229	0.473688385438595	0.0146383252382836
0	1	0	1	1	-0.467623710831092	0	4308	0	48	-1.535856714	29.72024302	-0.905642716432608	1.6635789155382	-1.11489274036463	4.49010079320025	0.516553825495488	0.308977708403848	1.4917938639188	0.701664063855939	1.40632622461229	0.473688385438595	0.0146383252382836
0	1	0	1	1	-0.467623710831092	0	2568	0	180	-1.535856714	29.72024302	-0.905642716432608	1.6635789155382	-1.11489274036463	4.49010079320025	0.516553825495488	0.308977708403848	1.4917938639188	0.701664063855939	1.40632622461229	0.473688385438595	0.0146383252382836
0	1	0	0	1	-0.467623710831092	0	732	0	0	-1.535856714	29.72024302	-0.905642716432608	1.6635789155382	-1.11489274036463	4.49010079320025	0.516553825495488	0.308977708403848	1.4917938639188	0.701664063855939	1.40632622461229	0.473688385438595	0.0146383252382836
0	1	0	1	1	0.83165700251948	0	2316	0	72	-1.535856714	29.72024302	-0.905642716432608	1.6635789155382	-1.11489274036463	4.49010079320025	0.516553825495488	0.308977708403848	1.4917938639188	0.701664063855939	1.40632622461229	0.473688385438595	0.0146383252382836
0	1	0	1	1	-0.467623710831092	0	5340	0	36	-1.535856714	29.72024302	-0.905642716432608	1.6635789155382	-1.11489274036463	4.49010079320025	0.516553825495488	0.308977708403848	1.4917938639188	0.701664063855939	1.40632622461229	0.473688385438595	0.0146383252382836
0	1	0	1	1	0.83165700251948	0	36	0	84	-1.535856714	29.72024302	-0.905642716432608	1.6635789155382	-1.11489274036463	4.49010079320025	0.516553825495488	0.308977708403848	1.4917938639188	0.701664063855939	1.40632622461229	0.473688385438595	0.0146383252382836
0	0	0	0	1	0.83165700251948	0	0	0	0	-1.535856714	29.72024302	-0.905642716432608	1.6635789155382	-1.11489274036463	4.49010079320025	0.516553825495488	0.308977708403848	1.4917938639188	0.701664063855939	1.40632622461229	0.473688385438595	0.0146383252382836
0	1	0	0	1	0.83165700251948	0	444	0	0	-1.535856714	29.72024302	-0.905642716432608	1.6635789155382	-1.11489274036463	4.49010079320025	0.516553825495488	0.308977708403848	1.4917938639188	0.701664063855939	1.40632622461229	0.473688385438595	0.0146383252382836
0	1	0	0	1	-0.467623710831092	0	780	0	0	-1.535856714	29.72024302	-0.905642716432608	1.6635789155382	-1.11489274036463	4.49010079320025	0.516553825495488	0.308977708403848	1.4917938639188	0.701664063855939	1.40632622461229	0.473688385438595	0.0146383252382836
0	1	0	0	1	0.83165700251948	0	1080	0	0	-1.535856714	29.72024302	-0.905642716432608	1.6635789155382	-1.11489274036463	4.49010079320025	0.516553825495488	0.308977708403848	1.4917938639188	0.701664063855939	1.40632622461229	0.473688385438595	0.0146383252382836
0	1	0	1	1	-0.467623710831092	0	996	0	12	-1.535856714	29.72024302	-0.905642716432608	1.6635789155382	-1.11489274036463	4.49010079320025	0.516553825495488	0.308977708403848	1.4917938639188	0.701664063855939	1.40632622461229	0.473688385438595	0.0146383252382836
0	1	0	1	1	0.83165700251948	0	1056	0	24	-1.535856714	29.72024302	-0.905642716432608	1.6635789155382	-1.11489274036463	4.49010079320025	0.516553825495488	0.308977708403848	1.4917938639188	0.701664063855939	1.40632622461229	0.473688385438595	0.0146383252382836
0	1	0	0	1	0.83165700251948	0	24	0	0	-1.535856714	29.72024302	-0.905642716432608	1.6635789155382	-1.11489274036463	4.49010079320025	0.516553825495488	0.308977708403848	1.4917938639188	0.701664063855939	1.40632622461229	0.473688385438595	0.0146383252382836
0	0	0	0	1	0.83165700251948	0	0	0	0	-1.535856714	29.72024302	-0.905642716432608	1.6635789155382	-1.11489274036463	4.49010079320025	0.516553825495488	0.308977708403848	1.4917938639188	0.701664063855939	1.40632622461229	0.473688385438595	0.0146383252382836
0	0	1	0	1	-0.467623710831092	0	0	2040	0	-1.535856714	29.72024302	-0.905642716432608	1.6635789155382	-1.11489274036463	4.49010079320025	0.516553825495488	0.308977708403848	1.4917938639188	0.701664063855939	1.40632622461229	0.473688385438595	0.0146383252382836
0	1	0	1	1	0.83165700251948	0	23652	0	120	-1.535856714	29.72024302	-0.905642716432608	1.6635789155382	-1.11489274036463	4.49010079320025	0.516553825495488	0.308977708403848	1.4917938639188	0.701664063855939	1.40632622461229	0.473688385438595	0.0146383252382836
0	1	0	0	1	0.83165700251948	0	1800	0	0	-1.535856714	29.72024302	-0.905642716432608	1.6635789155382	-1.11489274036463	4.49010079320025	0.516553825495488	0.308977708403848	1.4917938639188	0.701664063855939	1.40632622461229	0.473688385438595	0.0146383252382836
0	1	0	1	1	-0.467623710831092	0	684	0	36	-1.535856714	29.72024302	-0.905642716432608	1.6635789155382	-1.11489274036463	4.49010079320025	0.516553825495488	0.308977708403848	1.4917938639188	0.701664063855939	1.40632622461229	0.473688385438595	0.0146383252382836
0	1	1	1	1	-0.467623710831092	0	24	12	48	-1.535856714	29.72024302	-0.905642716432608	1.6635789155382	-1.11489274036463	4.49010079320025	0.516553825495488	0.308977708403848	1.4917938639188	0.701664063855939	1.40632622461229	0.473688385438595	0.0146383252382836
0	0	0	0	0	0.83165700251948	0	0	0	0	-1.535856714	29.72024302	-0.905642716432608	1.6635789155382	-1.11489274036463	4.49010079320025	0.516553825495488	0.308977708403848	1.4917938639188	0.701664063855939	1.40632622461229	0.473688385438595	0.0146383252382836
0	1	1	1	0	-0.467623710831092	0	10908	144	60	-1.535856714	29.72024302	-0.905642716432608	1.6635789155382	-1.11489274036463	4.49010079320025	0.516553825495488	0.308977708403848	1.4917938639188	0.701664063855939	1.40632622461229	0.473688385438595	0.0146383252382836
0	0	0	0	0	-0.467623710831092	0	0	0	0	-1.535856714	29.72024302	-0.905642716432608	1.6635789155382	-1.11489274036463	4.49010079320025	0.516553825495488	0.308977708403848	1.4917938639188	0.701664063855939	1.40632622461229	0.473688385438595	0.0146383252382836
0	0	0	0	0	0.83165700251948	0	0	0	0	-1.535856714	29.72024302	-0.905642716432608	1.6635789155382	-1.11489274036463	4.49010079320025	0.516553825495488	0.308977708403848	1.4917938639188	0.701664063855939	1.40632622461229	0.473688385438595	0.0146383252382836
0	0	0	0	0	-0.467623710831092	0	0	0	0	-1.535856714	29.72024302	-0.905642716432608	1.6635789155382	-1.11489274036463	4.49010079320025	0.516553825495488	0.308977708403848	1.4917938639188	0.701664063855939	1.40632622461229	0.473688385438595	0.0146383252382836
0	0	0	0	0	0.83165700251948	0	0	0	0	-1.535856714	29.72024302	-0.905642716432608	1.6635789155382	-1.11489274036463	4.49010079320025	0.516553825495488	0.308977708403848	1.4917938639188	0.701664063855939	1.40632622461229	0.473688385438595	0.0146383252382836
0	1	0	0	0	0.83165700251948	0	1200	0	0	-1.535856714	29.72024302	-0.905642716432608	1.6635789155382	-1.11489274036463	4.49010079320025	0.516553825495488	0.308977708403848	1.4917938639188	0.701664063855939	1.40632622461229	0.473688385438595	0.0146383252382836
0	0	0	0	0	0.83165700251948	0	0	0	0	-1.535856714	29.72024302	-0.905642716432608	1.6635789155382	-1.11489274036463	4.49010079320025	0.516553825495488	0.308977708403848	1.4917938639188	0.701664063855939	1.40632622461229	0.473688385438595	0.0146383252382836
0	1	0	0	0	-0.467623710831092	0	1104	0	0	-1.535856714	29.72024302	-0.905642716432608	1.6635789155382	-1.11489274036463	4.49010079320025	0.516553825495488	0.308977708403848	1.4917938639188	0.701664063855939	1.40632622461229	0.473688385438595	0.0146383252382836
0	0	0	0	0	-0.467623710831092	0	0	0	0	-1.535856714	29.72024302	-0.905642716432608	1.6635789155382	-1.11489274036463	4.49010079320025	0.516553825495488	0.308977708403848	1.4917938639188	0.701664063855939	1.40632622461229	0.473688385438595	0.0146383252382836
0	1	0	1	0	0.83165700251948	0	96	0	12	-1.535856714	29.72024302	-0.905642716432608	1.6635789155382	-1.11489274036463	4.49010079320025	0.516553825495488	0.308977708403848	1.4917938639188	0.701664063855939	1.40632622461229	0.473688385438595	0.0146383252382836
0	1	0	0	1	0.83165700251948	0	288	0	0	-1.535856714	29.72024302	-0.905642716432608	1.6635789155382	-1.11489274036463	4.49010079320025	0.516553825495488	0.308977708403848	1.4917938639188	0.701664063855939	1.40632622461229	0.473688385438595	0.0146383252382836
0	0	0	0	1	-0.467623710831092	0	0	0	0	-1.535856714	29.72024302	-0.905642716432608	1.6635789155382	-1.11489274036463	4.49010079320025	0.516553825495488	0.308977708403848	1.4917938639188	0.701664063855939	1.40632622461229	0.473688385438595	0.0146383252382836
0	1	0	1	1	-0.467623710831092	0	312	0	12	-1.535856714	29.72024302	-0.905642716432608	1.6635789155382	-1.11489274036463	4.49010079320025	0.516553825495488	0.308977708403848	1.4917938639188	0.701664063855939	1.40632622461229	0.473688385438595	0.0146383252382836
0	0	1	0	0	-0.467623710831092	0	0	264	0	-1.535856714	29.72024302	-0.905642716432608	1.6635789155382	-1.11489274036463	4.49010079320025	0.516553825495488	0.308977708403848	1.4917938639188	0.701664063855939	1.40632622461229	0.473688385438595	0.0146383252382836
0	1	0	1	0	0.83165700251948	0	2400	0	60	-1.535856714	29.72024302	-0.905642716432608	1.6635789155382	-1.11489274036463	4.49010079320025	0.516553825495488	0.308977708403848	1.4917938639188	0.701664063855939	1.40632622461229	0.473688385438595	0.0146383252382836
0	1	0	1	0	0.83165700251948	0	1104	0	36	-1.535856714	29.72024302	-0.905642716432608	1.6635789155382	-1.11489274036463	4.49010079320025	0.516553825495488	0.308977708403848	1.4917938639188	0.701664063855939	1.40632622461229	0.473688385438595	0.0146383252382836
0	0	0	0	0	-0.467623710831092	0	0	0	0	-1.535856714	29.72024302	-0.905642716432608	1.6635789155382	-1.11489274036463	4.49010079320025	0.516553825495488	0.308977708403848	1.4917938639188	0.701664063855939	1.40632622461229	0.473688385438595	0.0146383252382836
0	0	0	0	0	-0.467623710831092	0	0	0	0	-1.535856714	29.72024302	-0.905642716432608	1.6635789155382	-1.11489274036463	4.49010079320025	0.516553825495488	0.308977708403848	1.4917938639188	0.701664063855939	1.40632622461229	0.473688385438595	0.0146383252382836
0	0	0	1	0	0.83165700251948	0	0	0	12	-1.535856714	29.72024302	-0.905642716432608	1.6635789155382	-1.11489274036463	4.49010079320025	0.516553825495488	0.308977708403848	1.4917938639188	0.701664063855939	1.40632622461229	0.473688385438595	0.0146383252382836
0	0	0	0	0	0.83165700251948	0	0	0	0	-1.535856714	29.72024302	-0.905642716432608	1.6635789155382	-1.11489274036463	4.49010079320025	0.516553825495488	0.308977708403848	1.4917938639188	0.701664063855939	1.40632622461229	0.473688385438595	0.0146383252382836
0	1	0	0	0	0.83165700251948	0	204	0	0	-1.535856714	29.72024302	-0.905642716432608	1.6635789155382	-1.11489274036463	4.49010079320025	0.516553825495488	0.308977708403848	1.4917938639188	0.701664063855939	1.40632622461229	0.473688385438595	0.0146383252382836
0	1	0	1	0	-0.467623710831092	0	1920	0	48	-1.535856714	29.72024302	-0.905642716432608	1.6635789155382	-1.11489274036463	4.49010079320025	0.516553825495488	0.308977708403848	1.4917938639188	0.701664063855939	1.40632622461229	0.473688385438595	0.0146383252382836
0	1	0	1	0	-0.467623710831092	0	2880	0	96	-1.535856714	29.72024302	-0.905642716432608	1.6635789155382	-1.11489274036463	4.49010079320025	0.516553825495488	0.308977708403848	1.4917938639188	0.701664063855939	1.40632622461229	0.473688385438595	0.0146383252382836
0	0	0	0	0	0.83165700251948	0	0	0	0	-1.535856714	29.72024302	-0.905642716432608	1.6635789155382	-1.11489274036463	4.49010079320025	0.516553825495488	0.308977708403848	1.4917938639188	0.701664063855939	1.40632622461229	0.473688385438595	0.0146383252382836
0	0	0	0	0	0.83165700251948	0	0	0	0	-1.535856714	29.72024302	-0.905642716432608	1.6635789155382	-1.11489274036463	4.49010079320025	0.516553825495488	0.308977708403848	1.4917938639188	0.701664063855939	1.40632622461229	0.473688385438595	0.0146383252382836
0	0	0	0	0	-0.467623710831092	0	0	0	0	-1.535856714	29.72024302	-0.905642716432608	1.6635789155382	-1.11489274036463	4.49010079320025	0.516553825495488	0.308977708403848	1.4917938639188	0.701664063855939	1.40632622461229	0.473688385438595	0.0146383252382836
0	1	0	1	0	0.83165700251948	0	1776	0	12	-1.535856714	29.72024302	-0.905642716432608	1.6635789155382	-1.11489274036463	4.49010079320025	0.516553825495488	0.308977708403848	1.4917938639188	0.701664063855939	1.40632622461229	0.473688385438595	0.0146383252382836
0	1	0	1	1	0.83165700251948	0	4236	0	180	-1.537753998	29.56875655	-0.618298493487457	1.40743541394717	-1.41185996662732	4.49010079320025	0.516553825495488	0.308977708403848	0.0610065674138128	1.46946903689655	0.927830737175574	-0.0617885992022944	0.701416049193042
0	1	1	1	1	-0.467623710831092	0	900	24	840	-1.537753998	29.56875655	-0.618298493487457	1.40743541394717	-1.41185996662732	4.49010079320025	0.516553825495488	0.308977708403848	0.0610065674138128	1.46946903689655	0.927830737175574	-0.0617885992022944	0.701416049193042
0	1	0	0	1	-1.76690442418166	0	240	0	0	-1.537753998	29.56875655	-0.618298493487457	1.40743541394717	-1.41185996662732	4.49010079320025	0.516553825495488	0.308977708403848	0.0610065674138128	1.46946903689655	0.927830737175574	-0.0617885992022944	0.701416049193042
0	1	0	1	1	0.83165700251948	0	11028	0	1584	-1.537753998	29.56875655	-0.618298493487457	1.40743541394717	-1.41185996662732	4.49010079320025	0.516553825495488	0.308977708403848	0.0610065674138128	1.46946903689655	0.927830737175574	-0.0617885992022944	0.701416049193042
0	1	0	1	1	-0.467623710831092	0	960	0	12	-1.537753998	29.56875655	-0.618298493487457	1.40743541394717	-1.41185996662732	4.49010079320025	0.516553825495488	0.308977708403848	0.0610065674138128	1.46946903689655	0.927830737175574	-0.0617885992022944	0.701416049193042
0	1	0	1	1	-1.76690442418166	0	9420	0	72	-1.537753998	29.56875655	-0.618298493487457	1.40743541394717	-1.41185996662732	4.49010079320025	0.516553825495488	0.308977708403848	0.0610065674138128	1.46946903689655	0.927830737175574	-0.0617885992022944	0.701416049193042
0	1	0	1	1	-0.467623710831092	0	8340	0	864	-1.537753998	29.56875655	-0.618298493487457	1.40743541394717	-1.41185996662732	4.49010079320025	0.516553825495488	0.308977708403848	0.0610065674138128	1.46946903689655	0.927830737175574	-0.0617885992022944	0.701416049193042
0	1	0	1	1	-0.467623710831092	0	5016	0	24	-1.537753998	29.56875655	-0.618298493487457	1.40743541394717	-1.41185996662732	4.49010079320025	0.516553825495488	0.308977708403848	0.0610065674138128	1.46946903689655	0.927830737175574	-0.0617885992022944	0.701416049193042
0	0	0	1	1	-0.467623710831092	0	0	0	180	-1.537753998	29.56875655	-0.618298493487457	1.40743541394717	-1.41185996662732	4.49010079320025	0.516553825495488	0.308977708403848	0.0610065674138128	1.46946903689655	0.927830737175574	-0.0617885992022944	0.701416049193042
0	1	0	1	1	6.02877985592177	0	1176	0	12	-1.537753998	29.56875655	-0.618298493487457	1.40743541394717	-1.41185996662732	4.49010079320025	0.516553825495488	0.308977708403848	0.0610065674138128	1.46946903689655	0.927830737175574	-0.0617885992022944	0.701416049193042
0	1	0	1	0	-0.467623710831092	0	9576	0	204	-1.537753998	29.56875655	-0.618298493487457	1.40743541394717	-1.41185996662732	4.49010079320025	0.516553825495488	0.308977708403848	0.0610065674138128	1.46946903689655	0.927830737175574	-0.0617885992022944	0.701416049193042
0	1	0	1	0	0.83165700251948	0	24	0	156	-1.537753998	29.56875655	-0.618298493487457	1.40743541394717	-1.41185996662732	4.49010079320025	0.516553825495488	0.308977708403848	0.0610065674138128	1.46946903689655	0.927830737175574	-0.0617885992022944	0.701416049193042
0	0	0	1	1	-0.467623710831092	0	0	0	2256	-1.537753998	29.56875655	-0.618298493487457	1.40743541394717	-1.41185996662732	4.49010079320025	0.516553825495488	0.308977708403848	0.0610065674138128	1.46946903689655	0.927830737175574	-0.0617885992022944	0.701416049193042
0	0	0	1	1	-0.467623710831092	0	0	0	24	-1.537753998	29.56875655	-0.618298493487457	1.40743541394717	-1.41185996662732	4.49010079320025	0.516553825495488	0.308977708403848	0.0610065674138128	1.46946903689655	0.927830737175574	-0.0617885992022944	0.701416049193042
0	1	0	1	1	0.83165700251948	0	16812	0	336	-1.537753998	29.56875655	-0.618298493487457	1.40743541394717	-1.41185996662732	4.49010079320025	0.516553825495488	0.308977708403848	0.0610065674138128	1.46946903689655	0.927830737175574	-0.0617885992022944	0.701416049193042
0	1	0	1	1	0.83165700251948	0	1728	0	48	-1.537753998	29.56875655	-0.618298493487457	1.40743541394717	-1.41185996662732	4.49010079320025	0.516553825495488	0.308977708403848	0.0610065674138128	1.46946903689655	0.927830737175574	-0.0617885992022944	0.701416049193042
0	1	0	0	1	0.83165700251948	0	624	0	0	-1.537753998	29.56875655	-0.618298493487457	1.40743541394717	-1.41185996662732	4.49010079320025	0.516553825495488	0.308977708403848	0.0610065674138128	1.46946903689655	0.927830737175574	-0.0617885992022944	0.701416049193042
0	1	0	1	1	0.83165700251948	0	1512	0	72	-1.537753998	29.56875655	-0.618298493487457	1.40743541394717	-1.41185996662732	4.49010079320025	0.516553825495488	0.308977708403848	0.0610065674138128	1.46946903689655	0.927830737175574	-0.0617885992022944	0.701416049193042
0	1	0	1	1	0.83165700251948	0	20784	0	696	-1.537753998	29.56875655	-0.618298493487457	1.40743541394717	-1.41185996662732	4.49010079320025	0.516553825495488	0.308977708403848	0.0610065674138128	1.46946903689655	0.927830737175574	-0.0617885992022944	0.701416049193042
0	1	0	1	1	-0.467623710831092	0	3576	0	96	-1.537753998	29.56875655	-0.618298493487457	1.40743541394717	-1.41185996662732	4.49010079320025	0.516553825495488	0.308977708403848	0.0610065674138128	1.46946903689655	0.927830737175574	-0.0617885992022944	0.701416049193042
0	1	0	1	1	0.83165700251948	0	16068	0	144	-1.537753998	29.56875655	-0.618298493487457	1.40743541394717	-1.41185996662732	4.49010079320025	0.516553825495488	0.308977708403848	0.0610065674138128	1.46946903689655	0.927830737175574	-0.0617885992022944	0.701416049193042
0	0	0	1	0	-1.76690442418166	0	0	0	552	-1.537753998	29.56875655	-0.618298493487457	1.40743541394717	-1.41185996662732	4.49010079320025	0.516553825495488	0.308977708403848	0.0610065674138128	1.46946903689655	0.927830737175574	-0.0617885992022944	0.701416049193042
0	1	0	1	0	-1.76690442418166	0	23976	0	132	-1.537753998	29.56875655	-0.618298493487457	1.40743541394717	-1.41185996662732	4.49010079320025	0.516553825495488	0.308977708403848	0.0610065674138128	1.46946903689655	0.927830737175574	-0.0617885992022944	0.701416049193042
0	0	0	0	1	-1.76690442418166	0	0	0	0	-1.537753998	29.56875655	-0.618298493487457	1.40743541394717	-1.41185996662732	4.49010079320025	0.516553825495488	0.308977708403848	0.0610065674138128	1.46946903689655	0.927830737175574	-0.0617885992022944	0.701416049193042
0	1	0	0	1	-1.76690442418166	0	2928	0	0	-1.537753998	29.56875655	-0.618298493487457	1.40743541394717	-1.41185996662732	4.49010079320025	0.516553825495488	0.308977708403848	0.0610065674138128	1.46946903689655	0.927830737175574	-0.0617885992022944	0.701416049193042
0	1	0	1	1	-0.467623710831092	0	3600	0	552	-1.537753998	29.56875655	-0.618298493487457	1.40743541394717	-1.41185996662732	4.49010079320025	0.516553825495488	0.308977708403848	0.0610065674138128	1.46946903689655	0.927830737175574	-0.0617885992022944	0.701416049193042
0	1	0	1	1	-1.76690442418166	0	12360	0	648	-1.537753998	29.56875655	-0.618298493487457	1.40743541394717	-1.41185996662732	4.49010079320025	0.516553825495488	0.308977708403848	0.0610065674138128	1.46946903689655	0.927830737175574	-0.0617885992022944	0.701416049193042
0	1	0	1	1	-0.467623710831092	0	12	0	5676	-1.537753998	29.56875655	-0.618298493487457	1.40743541394717	-1.41185996662732	4.49010079320025	0.516553825495488	0.308977708403848	0.0610065674138128	1.46946903689655	0.927830737175574	-0.0617885992022944	0.701416049193042
0	1	0	1	1	-0.467623710831092	0	17004	0	1032	-1.537753998	29.56875655	-0.618298493487457	1.40743541394717	-1.41185996662732	4.49010079320025	0.516553825495488	0.308977708403848	0.0610065674138128	1.46946903689655	0.927830737175574	-0.0617885992022944	0.701416049193042
0	1	0	1	0	0.83165700251948	0	21528	0	492	-1.537753998	29.56875655	-0.618298493487457	1.40743541394717	-1.41185996662732	4.49010079320025	0.516553825495488	0.308977708403848	0.0610065674138128	1.46946903689655	0.927830737175574	-0.0617885992022944	0.701416049193042
0	1	0	1	0	2.13093771587005	0	5064	0	108	-1.537753998	29.56875655	-0.618298493487457	1.40743541394717	-1.41185996662732	4.49010079320025	0.516553825495488	0.308977708403848	0.0610065674138128	1.46946903689655	0.927830737175574	-0.0617885992022944	0.701416049193042
0	1	0	1	0	2.13093771587005	0	23976	0	192	-1.537753998	29.56875655	-0.618298493487457	1.40743541394717	-1.41185996662732	4.49010079320025	0.516553825495488	0.308977708403848	0.0610065674138128	1.46946903689655	0.927830737175574	-0.0617885992022944	0.701416049193042
0	1	0	1	0	-0.467623710831092	0	9576	0	96	-1.537753998	29.56875655	-0.618298493487457	1.40743541394717	-1.41185996662732	4.49010079320025	0.516553825495488	0.308977708403848	0.0610065674138128	1.46946903689655	0.927830737175574	-0.0617885992022944	0.701416049193042
0	0	0	1	0	-0.467623710831092	0	0	0	408	-1.537753998	29.56875655	-0.618298493487457	1.40743541394717	-1.41185996662732	4.49010079320025	0.516553825495488	0.308977708403848	0.0610065674138128	1.46946903689655	0.927830737175574	-0.0617885992022944	0.701416049193042
0	1	0	1	0	-0.467623710831092	0	8112	0	204	-1.537753998	29.56875655	-0.618298493487457	1.40743541394717	-1.41185996662732	4.49010079320025	0.516553825495488	0.308977708403848	0.0610065674138128	1.46946903689655	0.927830737175574	-0.0617885992022944	0.701416049193042
0	1	0	1	0	0.83165700251948	0	13296	0	84	-1.537753998	29.56875655	-0.618298493487457	1.40743541394717	-1.41185996662732	4.49010079320025	0.516553825495488	0.308977708403848	0.0610065674138128	1.46946903689655	0.927830737175574	-0.0617885992022944	0.701416049193042
0	1	0	1	0	0.83165700251948	0	3984	0	24	-1.537753998	29.56875655	-0.618298493487457	1.40743541394717	-1.41185996662732	4.49010079320025	0.516553825495488	0.308977708403848	0.0610065674138128	1.46946903689655	0.927830737175574	-0.0617885992022944	0.701416049193042
0	1	0	1	0	0.83165700251948	0	2640	0	24	-1.537753998	29.56875655	-0.618298493487457	1.40743541394717	-1.41185996662732	4.49010079320025	0.516553825495488	0.308977708403848	0.0610065674138128	1.46946903689655	0.927830737175574	-0.0617885992022944	0.701416049193042
0	0	0	1	0	0.83165700251948	0	0	0	108	-1.537753998	29.56875655	-0.618298493487457	1.40743541394717	-1.41185996662732	4.49010079320025	0.516553825495488	0.308977708403848	0.0610065674138128	1.46946903689655	0.927830737175574	-0.0617885992022944	0.701416049193042
0	1	0	0	0	0.83165700251948	0	16596	0	0	-1.537753998	29.56875655	-0.618298493487457	1.40743541394717	-1.41185996662732	4.49010079320025	0.516553825495488	0.308977708403848	0.0610065674138128	1.46946903689655	0.927830737175574	-0.0617885992022944	0.701416049193042
0	1	1	1	0	-1.76690442418166	0	19572	12	1224	-1.537753998	29.56875655	-0.618298493487457	1.40743541394717	-1.41185996662732	4.49010079320025	0.516553825495488	0.308977708403848	0.0610065674138128	1.46946903689655	0.927830737175574	-0.0617885992022944	0.701416049193042
0	1	0	0	0	-0.467623710831092	0	816	0	0	-1.537753998	29.56875655	-0.618298493487457	1.40743541394717	-1.41185996662732	4.49010079320025	0.516553825495488	0.308977708403848	0.0610065674138128	1.46946903689655	0.927830737175574	-0.0617885992022944	0.701416049193042
0	0	0	0	0	0.83165700251948	0	0	0	0	-1.537753998	29.56875655	-0.618298493487457	1.40743541394717	-1.41185996662732	4.49010079320025	0.516553825495488	0.308977708403848	0.0610065674138128	1.46946903689655	0.927830737175574	-0.0617885992022944	0.701416049193042
0	1	0	1	0	0.83165700251948	0	2268	0	144	-1.537753998	29.56875655	-0.618298493487457	1.40743541394717	-1.41185996662732	4.49010079320025	0.516553825495488	0.308977708403848	0.0610065674138128	1.46946903689655	0.927830737175574	-0.0617885992022944	0.701416049193042
0	0	0	0	0	-0.467623710831092	0	0	0	0	-1.537753998	29.56875655	-0.618298493487457	1.40743541394717	-1.41185996662732	4.49010079320025	0.516553825495488	0.308977708403848	0.0610065674138128	1.46946903689655	0.927830737175574	-0.0617885992022944	0.701416049193042
0	1	0	0	0	-0.467623710831092	0	5688	0	0	-1.537753998	29.56875655	-0.618298493487457	1.40743541394717	-1.41185996662732	4.49010079320025	0.516553825495488	0.308977708403848	0.0610065674138128	1.46946903689655	0.927830737175574	-0.0617885992022944	0.701416049193042
0	1	0	1	0	-0.467623710831092	0	15096	0	204	-1.537753998	29.56875655	-0.618298493487457	1.40743541394717	-1.41185996662732	4.49010079320025	0.516553825495488	0.308977708403848	0.0610065674138128	1.46946903689655	0.927830737175574	-0.0617885992022944	0.701416049193042
0	1	1	1	0	-1.76690442418166	0	9816	12	132	-1.537753998	29.56875655	-0.618298493487457	1.40743541394717	-1.41185996662732	4.49010079320025	0.516553825495488	0.308977708403848	0.0610065674138128	1.46946903689655	0.927830737175574	-0.0617885992022944	0.701416049193042
0	1	0	1	0	0.83165700251948	0	9276	0	48	-1.537753998	29.56875655	-0.618298493487457	1.40743541394717	-1.41185996662732	4.49010079320025	0.516553825495488	0.308977708403848	0.0610065674138128	1.46946903689655	0.927830737175574	-0.0617885992022944	0.701416049193042
0	0	0	1	0	-1.76690442418166	0	0	0	72	-1.537753998	29.56875655	-0.618298493487457	1.40743541394717	-1.41185996662732	4.49010079320025	0.516553825495488	0.308977708403848	0.0610065674138128	1.46946903689655	0.927830737175574	-0.0617885992022944	0.701416049193042
0	0	0	0	1	-1.76690442418166	0	0	0	0	-1.778966943	30.27631833	0.253447691222575	-0.301611877976313	0.116288861666864	-0.183685260481047	0.595499077641219	0.730684666494894	-1.22192132058733	0.0391965450114279	-0.244504981014028	0.979416648710545	-0.560574241027622
0	0	0	0	1	0.83165700251948	0	0	0	0	-1.778966943	30.27631833	0.253447691222575	-0.301611877976313	0.116288861666864	-0.183685260481047	0.595499077641219	0.730684666494894	-1.22192132058733	0.0391965450114279	-0.244504981014028	0.979416648710545	-0.560574241027622
0	1	0	1	1	-0.467623710831092	0	5820	0	60	-1.778966943	30.27631833	0.253447691222575	-0.301611877976313	0.116288861666864	-0.183685260481047	0.595499077641219	0.730684666494894	-1.22192132058733	0.0391965450114279	-0.244504981014028	0.979416648710545	-0.560574241027622
0	0	0	0	1	0.83165700251948	0	0	0	0	-1.778966943	30.27631833	0.253447691222575	-0.301611877976313	0.116288861666864	-0.183685260481047	0.595499077641219	0.730684666494894	-1.22192132058733	0.0391965450114279	-0.244504981014028	0.979416648710545	-0.560574241027622
0	0	0	0	1	-1.76690442418166	0	0	0	0	-1.778966943	30.27631833	0.253447691222575	-0.301611877976313	0.116288861666864	-0.183685260481047	0.595499077641219	0.730684666494894	-1.22192132058733	0.0391965450114279	-0.244504981014028	0.979416648710545	-0.560574241027622
0	1	0	0	1	-0.467623710831092	0	792	0	0	-1.778966943	30.27631833	0.253447691222575	-0.301611877976313	0.116288861666864	-0.183685260481047	0.595499077641219	0.730684666494894	-1.22192132058733	0.0391965450114279	-0.244504981014028	0.979416648710545	-0.560574241027622
0	0	0	0	1	-0.467623710831092	0	0	0	0	-1.778966943	30.27631833	0.253447691222575	-0.301611877976313	0.116288861666864	-0.183685260481047	0.595499077641219	0.730684666494894	-1.22192132058733	0.0391965450114279	-0.244504981014028	0.979416648710545	-0.560574241027622
0	0	0	0	1	-0.467623710831092	0	0	0	0	-1.778966943	30.27631833	0.253447691222575	-0.301611877976313	0.116288861666864	-0.183685260481047	0.595499077641219	0.730684666494894	-1.22192132058733	0.0391965450114279	-0.244504981014028	0.979416648710545	-0.560574241027622
0	0	0	0	1	-0.467623710831092	0	0	0	0	-1.778966943	30.27631833	0.253447691222575	-0.301611877976313	0.116288861666864	-0.183685260481047	0.595499077641219	0.730684666494894	-1.22192132058733	0.0391965450114279	-0.244504981014028	0.979416648710545	-0.560574241027622
0	0	0	0	1	-0.467623710831092	0	0	0	0	-1.778966943	30.27631833	0.253447691222575	-0.301611877976313	0.116288861666864	-0.183685260481047	0.595499077641219	0.730684666494894	-1.22192132058733	0.0391965450114279	-0.244504981014028	0.979416648710545	-0.560574241027622
0	0	0	0	1	0.83165700251948	0	0	0	0	-1.778966943	30.27631833	0.253447691222575	-0.301611877976313	0.116288861666864	-0.183685260481047	0.595499077641219	0.730684666494894	-1.22192132058733	0.0391965450114279	-0.244504981014028	0.979416648710545	-0.560574241027622
0	1	0	0	1	-0.467623710831092	0	12	0	0	-1.778966943	30.27631833	0.253447691222575	-0.301611877976313	0.116288861666864	-0.183685260481047	0.595499077641219	0.730684666494894	-1.22192132058733	0.0391965450114279	-0.244504981014028	0.979416648710545	-0.560574241027622
0	0	0	0	1	-0.467623710831092	0	0	0	0	-1.778966943	30.27631833	0.253447691222575	-0.301611877976313	0.116288861666864	-0.183685260481047	0.595499077641219	0.730684666494894	-1.22192132058733	0.0391965450114279	-0.244504981014028	0.979416648710545	-0.560574241027622
0	0	0	0	1	-0.467623710831092	0	0	0	0	-1.778966943	30.27631833	0.253447691222575	-0.301611877976313	0.116288861666864	-0.183685260481047	0.595499077641219	0.730684666494894	-1.22192132058733	0.0391965450114279	-0.244504981014028	0.979416648710545	-0.560574241027622
0	0	0	0	0	0.83165700251948	0	0	0	0	-1.778966943	30.27631833	0.253447691222575	-0.301611877976313	0.116288861666864	-0.183685260481047	0.595499077641219	0.730684666494894	-1.22192132058733	0.0391965450114279	-0.244504981014028	0.979416648710545	-0.560574241027622
0	0	0	0	0	-0.467623710831092	0	0	0	0	-1.778966943	30.27631833	0.253447691222575	-0.301611877976313	0.116288861666864	-0.183685260481047	0.595499077641219	0.730684666494894	-1.22192132058733	0.0391965450114279	-0.244504981014028	0.979416648710545	-0.560574241027622
0	0	0	0	0	0.83165700251948	0	0	0	0	-1.778966943	30.27631833	0.253447691222575	-0.301611877976313	0.116288861666864	-0.183685260481047	0.595499077641219	0.730684666494894	-1.22192132058733	0.0391965450114279	-0.244504981014028	0.979416648710545	-0.560574241027622
0	0	0	0	0	0.83165700251948	0	0	0	0	-1.778966943	30.27631833	0.253447691222575	-0.301611877976313	0.116288861666864	-0.183685260481047	0.595499077641219	0.730684666494894	-1.22192132058733	0.0391965450114279	-0.244504981014028	0.979416648710545	-0.560574241027622
0	1	0	0	0	0.83165700251948	0	1812	0	0	-1.778966943	30.27631833	0.253447691222575	-0.301611877976313	0.116288861666864	-0.183685260481047	0.595499077641219	0.730684666494894	-1.22192132058733	0.0391965450114279	-0.244504981014028	0.979416648710545	-0.560574241027622
0	1	0	0	0	-0.467623710831092	0	1056	0	0	-1.778966943	30.27631833	0.253447691222575	-0.301611877976313	0.116288861666864	-0.183685260481047	0.595499077641219	0.730684666494894	-1.22192132058733	0.0391965450114279	-0.244504981014028	0.979416648710545	-0.560574241027622
0	0	0	0	0	-0.467623710831092	0	0	0	0	-1.778966943	30.27631833	0.253447691222575	-0.301611877976313	0.116288861666864	-0.183685260481047	0.595499077641219	0.730684666494894	-1.22192132058733	0.0391965450114279	-0.244504981014028	0.979416648710545	-0.560574241027622
0	0	0	0	0	-0.467623710831092	0	0	0	0	-1.778966943	30.27631833	0.253447691222575	-0.301611877976313	0.116288861666864	-0.183685260481047	0.595499077641219	0.730684666494894	-1.22192132058733	0.0391965450114279	-0.244504981014028	0.979416648710545	-0.560574241027622
0	1	1	0	0	-1.76690442418166	0	864	84	0	-1.778966943	30.27631833	0.253447691222575	-0.301611877976313	0.116288861666864	-0.183685260481047	0.595499077641219	0.730684666494894	-1.22192132058733	0.0391965450114279	-0.244504981014028	0.979416648710545	-0.560574241027622
0	0	0	0	0	-0.467623710831092	0	0	0	0	-1.778966943	30.27631833	0.253447691222575	-0.301611877976313	0.116288861666864	-0.183685260481047	0.595499077641219	0.730684666494894	-1.22192132058733	0.0391965450114279	-0.244504981014028	0.979416648710545	-0.560574241027622
0	1	0	0	0	-0.467623710831092	0	60	0	0	-1.778966943	30.27631833	0.253447691222575	-0.301611877976313	0.116288861666864	-0.183685260481047	0.595499077641219	0.730684666494894	-1.22192132058733	0.0391965450114279	-0.244504981014028	0.979416648710545	-0.560574241027622
0	0	0	0	0	-0.467623710831092	0	0	0	0	-1.778966943	30.27631833	0.253447691222575	-0.301611877976313	0.116288861666864	-0.183685260481047	0.595499077641219	0.730684666494894	-1.22192132058733	0.0391965450114279	-0.244504981014028	0.979416648710545	-0.560574241027622
0	0	0	0	0	0.83165700251948	0	0	0	0	-1.778966943	30.27631833	0.253447691222575	-0.301611877976313	0.116288861666864	-0.183685260481047	0.595499077641219	0.730684666494894	-1.22192132058733	0.0391965450114279	-0.244504981014028	0.979416648710545	-0.560574241027622
0	0	0	0	0	-0.467623710831092	0	0	0	0	-1.778966943	30.27631833	0.253447691222575	-0.301611877976313	0.116288861666864	-0.183685260481047	0.595499077641219	0.730684666494894	-1.22192132058733	0.0391965450114279	-0.244504981014028	0.979416648710545	-0.560574241027622
0	0	0	0	0	0.83165700251948	0	0	0	0	-1.778966943	30.27631833	0.253447691222575	-0.301611877976313	0.116288861666864	-0.183685260481047	0.595499077641219	0.730684666494894	-1.22192132058733	0.0391965450114279	-0.244504981014028	0.979416648710545	-0.560574241027622
0	0	0	0	0	2.13093771587005	0	0	0	0	-1.778966943	30.27631833	0.253447691222575	-0.301611877976313	0.116288861666864	-0.183685260481047	0.595499077641219	0.730684666494894	-1.22192132058733	0.0391965450114279	-0.244504981014028	0.979416648710545	-0.560574241027622
0	0	0	0	1	-1.76690442418166	0	0	0	0	-1.778966943	30.27631833	0.253447691222575	-0.301611877976313	0.116288861666864	-0.183685260481047	0.595499077641219	0.730684666494894	-1.22192132058733	0.0391965450114279	-0.244504981014028	0.979416648710545	-0.560574241027622
0	0	0	0	1	-1.76690442418166	0	0	0	0	-1.778966943	30.27631833	0.253447691222575	-0.301611877976313	0.116288861666864	-0.183685260481047	0.595499077641219	0.730684666494894	-1.22192132058733	0.0391965450114279	-0.244504981014028	0.979416648710545	-0.560574241027622
0	0	0	0	1	-1.76690442418166	0	0	0	0	-1.778966943	30.27631833	0.253447691222575	-0.301611877976313	0.116288861666864	-0.183685260481047	0.595499077641219	0.730684666494894	-1.22192132058733	0.0391965450114279	-0.244504981014028	0.979416648710545	-0.560574241027622
0	0	0	0	1	-1.76690442418166	0	0	0	0	-1.778966943	30.27631833	0.253447691222575	-0.301611877976313	0.116288861666864	-0.183685260481047	0.595499077641219	0.730684666494894	-1.22192132058733	0.0391965450114279	-0.244504981014028	0.979416648710545	-0.560574241027622
0	0	0	0	0	0.83165700251948	0	0	0	0	-1.778966943	30.27631833	0.253447691222575	-0.301611877976313	0.116288861666864	-0.183685260481047	0.595499077641219	0.730684666494894	-1.22192132058733	0.0391965450114279	-0.244504981014028	0.979416648710545	-0.560574241027622
0	0	0	0	0	0.83165700251948	0	0	0	0	-1.778966943	30.27631833	0.253447691222575	-0.301611877976313	0.116288861666864	-0.183685260481047	0.595499077641219	0.730684666494894	-1.22192132058733	0.0391965450114279	-0.244504981014028	0.979416648710545	-0.560574241027622
0	0	0	0	1	-0.467623710831092	0	0	0	0	-1.778966943	30.27631833	0.253447691222575	-0.301611877976313	0.116288861666864	-0.183685260481047	0.595499077641219	0.730684666494894	-1.22192132058733	0.0391965450114279	-0.244504981014028	0.979416648710545	-0.560574241027622
0	0	0	0	1	-1.76690442418166	0	0	0	0	-1.778966943	30.27631833	0.253447691222575	-0.301611877976313	0.116288861666864	-0.183685260481047	0.595499077641219	0.730684666494894	-1.22192132058733	0.0391965450114279	-0.244504981014028	0.979416648710545	-0.560574241027622
0	0	0	0	1	2.13093771587005	0	0	0	0	-1.778966943	30.27631833	0.253447691222575	-0.301611877976313	0.116288861666864	-0.183685260481047	0.595499077641219	0.730684666494894	-1.22192132058733	0.0391965450114279	-0.244504981014028	0.979416648710545	-0.560574241027622
0	0	0	0	1	0.83165700251948	0	0	0	0	-1.778966943	30.27631833	0.253447691222575	-0.301611877976313	0.116288861666864	-0.183685260481047	0.595499077641219	0.730684666494894	-1.22192132058733	0.0391965450114279	-0.244504981014028	0.979416648710545	-0.560574241027622
0	0	0	0	1	-0.467623710831092	0	0	0	0	-1.778966943	30.27631833	0.253447691222575	-0.301611877976313	0.116288861666864	-0.183685260481047	0.595499077641219	0.730684666494894	-1.22192132058733	0.0391965450114279	-0.244504981014028	0.979416648710545	-0.560574241027622
0	0	0	0	1	0.83165700251948	0	0	0	0	-1.778966943	30.27631833	0.253447691222575	-0.301611877976313	0.116288861666864	-0.183685260481047	0.595499077641219	0.730684666494894	-1.22192132058733	0.0391965450114279	-0.244504981014028	0.979416648710545	-0.560574241027622
0	0	0	0	1	-0.467623710831092	0	0	0	0	-1.778966943	30.27631833	0.253447691222575	-0.301611877976313	0.116288861666864	-0.183685260481047	0.595499077641219	0.730684666494894	-1.22192132058733	0.0391965450114279	-0.244504981014028	0.979416648710545	-0.560574241027622
0	0	0	0	0	0.83165700251948	0	0	0	0	-1.778966943	30.27631833	0.253447691222575	-0.301611877976313	0.116288861666864	-0.183685260481047	0.595499077641219	0.730684666494894	-1.22192132058733	0.0391965450114279	-0.244504981014028	0.979416648710545	-0.560574241027622
0	0	0	0	0	0.83165700251948	0	0	0	0	-1.778966943	30.27631833	0.253447691222575	-0.301611877976313	0.116288861666864	-0.183685260481047	0.595499077641219	0.730684666494894	-1.22192132058733	0.0391965450114279	-0.244504981014028	0.979416648710545	-0.560574241027622
0	0	0	0	0	0.83165700251948	0	0	0	0	-1.778966943	30.27631833	0.253447691222575	-0.301611877976313	0.116288861666864	-0.183685260481047	0.595499077641219	0.730684666494894	-1.22192132058733	0.0391965450114279	-0.244504981014028	0.979416648710545	-0.560574241027622
0	1	0	0	0	-0.467623710831092	0	2556	0	0	-1.778966943	30.27631833	0.253447691222575	-0.301611877976313	0.116288861666864	-0.183685260481047	0.595499077641219	0.730684666494894	-1.22192132058733	0.0391965450114279	-0.244504981014028	0.979416648710545	-0.560574241027622
0	0	0	0	0	0.83165700251948	0	0	0	0	-1.778966943	30.27631833	0.253447691222575	-0.301611877976313	0.116288861666864	-0.183685260481047	0.595499077641219	0.730684666494894	-1.22192132058733	0.0391965450114279	-0.244504981014028	0.979416648710545	-0.560574241027622
0	0	0	0	0	-0.467623710831092	0	0	0	0	-1.778966943	30.27631833	0.253447691222575	-0.301611877976313	0.116288861666864	-0.183685260481047	0.595499077641219	0.730684666494894	-1.22192132058733	0.0391965450114279	-0.244504981014028	0.979416648710545	-0.560574241027622
0	0	0	0	0	-0.467623710831092	0	0	0	0	-1.778966943	30.27631833	0.253447691222575	-0.301611877976313	0.116288861666864	-0.183685260481047	0.595499077641219	0.730684666494894	-1.22192132058733	0.0391965450114279	-0.244504981014028	0.979416648710545	-0.560574241027622
0	0	0	0	1	0.83165700251948	0	0	0	0	-1.777477493	30.13407564	0.354270745371086	0.0140047683870845	0.171003358332407	-0.523666428260071	-0.110116285020303	0.17365257143119	-1.56269880569748	-0.218816715102068	-0.0830272074466597	1.27690386239993	1.07993301917802
0	0	1	0	1	0.83165700251948	0	0	24	0	-1.777477493	30.13407564	0.354270745371086	0.0140047683870845	0.171003358332407	-0.523666428260071	-0.110116285020303	0.17365257143119	-1.56269880569748	-0.218816715102068	-0.0830272074466597	1.27690386239993	1.07993301917802
0	0	0	0	1	-0.467623710831092	0	0	0	0	-1.777477493	30.13407564	0.354270745371086	0.0140047683870845	0.171003358332407	-0.523666428260071	-0.110116285020303	0.17365257143119	-1.56269880569748	-0.218816715102068	-0.0830272074466597	1.27690386239993	1.07993301917802
0	0	0	1	1	0.83165700251948	0	0	0	96	-1.777477493	30.13407564	0.354270745371086	0.0140047683870845	0.171003358332407	-0.523666428260071	-0.110116285020303	0.17365257143119	-1.56269880569748	-0.218816715102068	-0.0830272074466597	1.27690386239993	1.07993301917802
0	0	0	0	1	0.83165700251948	0	0	0	0	-1.777477493	30.13407564	0.354270745371086	0.0140047683870845	0.171003358332407	-0.523666428260071	-0.110116285020303	0.17365257143119	-1.56269880569748	-0.218816715102068	-0.0830272074466597	1.27690386239993	1.07993301917802
0	0	0	0	1	0.83165700251948	0	0	0	0	-1.777477493	30.13407564	0.354270745371086	0.0140047683870845	0.171003358332407	-0.523666428260071	-0.110116285020303	0.17365257143119	-1.56269880569748	-0.218816715102068	-0.0830272074466597	1.27690386239993	1.07993301917802
0	0	0	0	1	-0.467623710831092	0	0	0	0	-1.777477493	30.13407564	0.354270745371086	0.0140047683870845	0.171003358332407	-0.523666428260071	-0.110116285020303	0.17365257143119	-1.56269880569748	-0.218816715102068	-0.0830272074466597	1.27690386239993	1.07993301917802
0	0	0	0	1	-0.467623710831092	0	0	0	0	-1.777477493	30.13407564	0.354270745371086	0.0140047683870845	0.171003358332407	-0.523666428260071	-0.110116285020303	0.17365257143119	-1.56269880569748	-0.218816715102068	-0.0830272074466597	1.27690386239993	1.07993301917802
0	0	0	0	1	0.83165700251948	0	0	0	0	-1.777477493	30.13407564	0.354270745371086	0.0140047683870845	0.171003358332407	-0.523666428260071	-0.110116285020303	0.17365257143119	-1.56269880569748	-0.218816715102068	-0.0830272074466597	1.27690386239993	1.07993301917802
0	0	0	0	1	0.83165700251948	0	0	0	0	-1.777477493	30.13407564	0.354270745371086	0.0140047683870845	0.171003358332407	-0.523666428260071	-0.110116285020303	0.17365257143119	-1.56269880569748	-0.218816715102068	-0.0830272074466597	1.27690386239993	1.07993301917802
0	0	0	0	1	0.83165700251948	0	0	0	0	-1.777477493	30.13407564	0.354270745371086	0.0140047683870845	0.171003358332407	-0.523666428260071	-0.110116285020303	0.17365257143119	-1.56269880569748	-0.218816715102068	-0.0830272074466597	1.27690386239993	1.07993301917802
0	0	0	0	1	0.83165700251948	0	0	0	0	-1.777477493	30.13407564	0.354270745371086	0.0140047683870845	0.171003358332407	-0.523666428260071	-0.110116285020303	0.17365257143119	-1.56269880569748	-0.218816715102068	-0.0830272074466597	1.27690386239993	1.07993301917802
0	0	0	0	1	0.83165700251948	0	0	0	0	-1.777477493	30.13407564	0.354270745371086	0.0140047683870845	0.171003358332407	-0.523666428260071	-0.110116285020303	0.17365257143119	-1.56269880569748	-0.218816715102068	-0.0830272074466597	1.27690386239993	1.07993301917802
0	0	0	0	1	0.83165700251948	0	0	0	0	-1.777477493	30.13407564	0.354270745371086	0.0140047683870845	0.171003358332407	-0.523666428260071	-0.110116285020303	0.17365257143119	-1.56269880569748	-0.218816715102068	-0.0830272074466597	1.27690386239993	1.07993301917802
0	0	0	0	1	0.83165700251948	0	0	0	0	-1.777477493	30.13407564	0.354270745371086	0.0140047683870845	0.171003358332407	-0.523666428260071	-0.110116285020303	0.17365257143119	-1.56269880569748	-0.218816715102068	-0.0830272074466597	1.27690386239993	1.07993301917802
0	0	0	0	1	0.83165700251948	0	0	0	0	-1.777477493	30.13407564	0.354270745371086	0.0140047683870845	0.171003358332407	-0.523666428260071	-0.110116285020303	0.17365257143119	-1.56269880569748	-0.218816715102068	-0.0830272074466597	1.27690386239993	1.07993301917802
0	0	0	0	1	0.83165700251948	0	0	0	0	-1.777477493	30.13407564	0.354270745371086	0.0140047683870845	0.171003358332407	-0.523666428260071	-0.110116285020303	0.17365257143119	-1.56269880569748	-0.218816715102068	-0.0830272074466597	1.27690386239993	1.07993301917802
0	0	0	0	1	0.83165700251948	0	0	0	0	-1.777477493	30.13407564	0.354270745371086	0.0140047683870845	0.171003358332407	-0.523666428260071	-0.110116285020303	0.17365257143119	-1.56269880569748	-0.218816715102068	-0.0830272074466597	1.27690386239993	1.07993301917802
0	0	0	0	1	0.83165700251948	0	0	0	0	-1.777477493	30.13407564	0.354270745371086	0.0140047683870845	0.171003358332407	-0.523666428260071	-0.110116285020303	0.17365257143119	-1.56269880569748	-0.218816715102068	-0.0830272074466597	1.27690386239993	1.07993301917802
0	0	0	0	1	-0.467623710831092	0	0	0	0	-1.777477493	30.13407564	0.354270745371086	0.0140047683870845	0.171003358332407	-0.523666428260071	-0.110116285020303	0.17365257143119	-1.56269880569748	-0.218816715102068	-0.0830272074466597	1.27690386239993	1.07993301917802
0	0	0	0	0	0.83165700251948	0	0	0	0	-1.777477493	30.13407564	0.354270745371086	0.0140047683870845	0.171003358332407	-0.523666428260071	-0.110116285020303	0.17365257143119	-1.56269880569748	-0.218816715102068	-0.0830272074466597	1.27690386239993	1.07993301917802
0	0	0	0	0	-0.467623710831092	0	0	0	0	-1.777477493	30.13407564	0.354270745371086	0.0140047683870845	0.171003358332407	-0.523666428260071	-0.110116285020303	0.17365257143119	-1.56269880569748	-0.218816715102068	-0.0830272074466597	1.27690386239993	1.07993301917802
0	0	0	0	0	0.83165700251948	0	0	0	0	-1.777477493	30.13407564	0.354270745371086	0.0140047683870845	0.171003358332407	-0.523666428260071	-0.110116285020303	0.17365257143119	-1.56269880569748	-0.218816715102068	-0.0830272074466597	1.27690386239993	1.07993301917802
0	0	0	0	0	0.83165700251948	0	0	0	0	-1.777477493	30.13407564	0.354270745371086	0.0140047683870845	0.171003358332407	-0.523666428260071	-0.110116285020303	0.17365257143119	-1.56269880569748	-0.218816715102068	-0.0830272074466597	1.27690386239993	1.07993301917802
0	0	0	0	0	0.83165700251948	0	0	0	0	-1.777477493	30.13407564	0.354270745371086	0.0140047683870845	0.171003358332407	-0.523666428260071	-0.110116285020303	0.17365257143119	-1.56269880569748	-0.218816715102068	-0.0830272074466597	1.27690386239993	1.07993301917802
0	0	0	0	0	0.83165700251948	0	0	0	0	-1.777477493	30.13407564	0.354270745371086	0.0140047683870845	0.171003358332407	-0.523666428260071	-0.110116285020303	0.17365257143119	-1.56269880569748	-0.218816715102068	-0.0830272074466597	1.27690386239993	1.07993301917802
0	0	0	0	0	0.83165700251948	0	0	0	0	-1.777477493	30.13407564	0.354270745371086	0.0140047683870845	0.171003358332407	-0.523666428260071	-0.110116285020303	0.17365257143119	-1.56269880569748	-0.218816715102068	-0.0830272074466597	1.27690386239993	1.07993301917802
0	0	0	0	0	-0.467623710831092	0	0	0	0	-1.777477493	30.13407564	0.354270745371086	0.0140047683870845	0.171003358332407	-0.523666428260071	-0.110116285020303	0.17365257143119	-1.56269880569748	-0.218816715102068	-0.0830272074466597	1.27690386239993	1.07993301917802
0	0	0	0	0	-0.467623710831092	0	0	0	0	-1.777477493	30.13407564	0.354270745371086	0.0140047683870845	0.171003358332407	-0.523666428260071	-0.110116285020303	0.17365257143119	-1.56269880569748	-0.218816715102068	-0.0830272074466597	1.27690386239993	1.07993301917802
0	0	0	0	0	-0.467623710831092	0	0	0	0	-1.777477493	30.13407564	0.354270745371086	0.0140047683870845	0.171003358332407	-0.523666428260071	-0.110116285020303	0.17365257143119	-1.56269880569748	-0.218816715102068	-0.0830272074466597	1.27690386239993	1.07993301917802
0	0	0	0	0	-0.467623710831092	0	0	0	0	-1.777477493	30.13407564	0.354270745371086	0.0140047683870845	0.171003358332407	-0.523666428260071	-0.110116285020303	0.17365257143119	-1.56269880569748	-0.218816715102068	-0.0830272074466597	1.27690386239993	1.07993301917802
0	0	0	0	0	-0.467623710831092	0	0	0	0	-1.777477493	30.13407564	0.354270745371086	0.0140047683870845	0.171003358332407	-0.523666428260071	-0.110116285020303	0.17365257143119	-1.56269880569748	-0.218816715102068	-0.0830272074466597	1.27690386239993	1.07993301917802
0	1	0	1	0	-0.467623710831092	0	528	0	12	-1.777477493	30.13407564	0.354270745371086	0.0140047683870845	0.171003358332407	-0.523666428260071	-0.110116285020303	0.17365257143119	-1.56269880569748	-0.218816715102068	-0.0830272074466597	1.27690386239993	1.07993301917802
0	0	0	0	0	-0.467623710831092	0	0	0	0	-1.777477493	30.13407564	0.354270745371086	0.0140047683870845	0.171003358332407	-0.523666428260071	-0.110116285020303	0.17365257143119	-1.56269880569748	-0.218816715102068	-0.0830272074466597	1.27690386239993	1.07993301917802
0	0	0	0	0	-0.467623710831092	0	0	0	0	-1.777477493	30.13407564	0.354270745371086	0.0140047683870845	0.171003358332407	-0.523666428260071	-0.110116285020303	0.17365257143119	-1.56269880569748	-0.218816715102068	-0.0830272074466597	1.27690386239993	1.07993301917802
0	0	0	0	0	-0.467623710831092	0	0	0	0	-1.777477493	30.13407564	0.354270745371086	0.0140047683870845	0.171003358332407	-0.523666428260071	-0.110116285020303	0.17365257143119	-1.56269880569748	-0.218816715102068	-0.0830272074466597	1.27690386239993	1.07993301917802
0	0	0	0	0	0.83165700251948	0	0	0	0	-1.777477493	30.13407564	0.354270745371086	0.0140047683870845	0.171003358332407	-0.523666428260071	-0.110116285020303	0.17365257143119	-1.56269880569748	-0.218816715102068	-0.0830272074466597	1.27690386239993	1.07993301917802
0	0	0	0	0	0.83165700251948	0	0	0	0	-1.777477493	30.13407564	0.354270745371086	0.0140047683870845	0.171003358332407	-0.523666428260071	-0.110116285020303	0.17365257143119	-1.56269880569748	-0.218816715102068	-0.0830272074466597	1.27690386239993	1.07993301917802
0	0	1	0	0	-0.467623710831092	0	0	108	0	-1.777477493	30.13407564	0.354270745371086	0.0140047683870845	0.171003358332407	-0.523666428260071	-0.110116285020303	0.17365257143119	-1.56269880569748	-0.218816715102068	-0.0830272074466597	1.27690386239993	1.07993301917802
0	0	0	0	0	-0.467623710831092	0	0	0	0	-1.777477493	30.13407564	0.354270745371086	0.0140047683870845	0.171003358332407	-0.523666428260071	-0.110116285020303	0.17365257143119	-1.56269880569748	-0.218816715102068	-0.0830272074466597	1.27690386239993	1.07993301917802
0	0	0	0	0	0.83165700251948	0	0	0	0	-1.777477493	30.13407564	0.354270745371086	0.0140047683870845	0.171003358332407	-0.523666428260071	-0.110116285020303	0.17365257143119	-1.56269880569748	-0.218816715102068	-0.0830272074466597	1.27690386239993	1.07993301917802
0	0	0	0	1	0.83165700251948	0	0	0	0	-1.777477493	30.13407564	0.354270745371086	0.0140047683870845	0.171003358332407	-0.523666428260071	-0.110116285020303	0.17365257143119	-1.56269880569748	-0.218816715102068	-0.0830272074466597	1.27690386239993	1.07993301917802
0	0	0	0	0	-0.467623710831092	0	0	0	0	-1.777477493	30.13407564	0.354270745371086	0.0140047683870845	0.171003358332407	-0.523666428260071	-0.110116285020303	0.17365257143119	-1.56269880569748	-0.218816715102068	-0.0830272074466597	1.27690386239993	1.07993301917802
0	0	0	0	0	0.83165700251948	0	0	0	0	-1.777477493	30.13407564	0.354270745371086	0.0140047683870845	0.171003358332407	-0.523666428260071	-0.110116285020303	0.17365257143119	-1.56269880569748	-0.218816715102068	-0.0830272074466597	1.27690386239993	1.07993301917802
0	0	0	0	0	-0.467623710831092	0	0	0	0	-1.777477493	30.13407564	0.354270745371086	0.0140047683870845	0.171003358332407	-0.523666428260071	-0.110116285020303	0.17365257143119	-1.56269880569748	-0.218816715102068	-0.0830272074466597	1.27690386239993	1.07993301917802
0	0	0	0	1	-0.467623710831092	0	0	0	0	-1.777477493	30.13407564	0.354270745371086	0.0140047683870845	0.171003358332407	-0.523666428260071	-0.110116285020303	0.17365257143119	-1.56269880569748	-0.218816715102068	-0.0830272074466597	1.27690386239993	1.07993301917802
0	0	0	0	0	0.83165700251948	0	0	0	0	-1.777477493	30.13407564	0.354270745371086	0.0140047683870845	0.171003358332407	-0.523666428260071	-0.110116285020303	0.17365257143119	-1.56269880569748	-0.218816715102068	-0.0830272074466597	1.27690386239993	1.07993301917802
0	0	0	0	1	0.83165700251948	0	0	0	0	-1.777477493	30.13407564	0.354270745371086	0.0140047683870845	0.171003358332407	-0.523666428260071	-0.110116285020303	0.17365257143119	-1.56269880569748	-0.218816715102068	-0.0830272074466597	1.27690386239993	1.07993301917802
0	0	0	1	1	-0.467623710831092	0	0	0	36	-1.777477493	30.13407564	0.354270745371086	0.0140047683870845	0.171003358332407	-0.523666428260071	-0.110116285020303	0.17365257143119	-1.56269880569748	-0.218816715102068	-0.0830272074466597	1.27690386239993	1.07993301917802
0	0	1	0	1	-0.467623710831092	0	0	168	0	-1.777477493	30.13407564	0.354270745371086	0.0140047683870845	0.171003358332407	-0.523666428260071	-0.110116285020303	0.17365257143119	-1.56269880569748	-0.218816715102068	-0.0830272074466597	1.27690386239993	1.07993301917802
0	0	1	0	1	0.83165700251948	0	0	168	0	-2.254526463	30.61324701	0.895717710574628	-0.546845058837084	0.792328477407125	-0.523666428260071	-0.395365048649429	-0.985576383160843	-0.361780575678317	-0.639781667238317	-0.912052670945596	-1.40048106080452	-1.3056183692299
0	0	0	0	1	0.83165700251948	0	0	0	0	-2.254526463	30.61324701	0.895717710574628	-0.546845058837084	0.792328477407125	-0.523666428260071	-0.395365048649429	-0.985576383160843	-0.361780575678317	-0.639781667238317	-0.912052670945596	-1.40048106080452	-1.3056183692299
0	0	1	0	1	-0.467623710831092	0	0	84	0	-2.254526463	30.61324701	0.895717710574628	-0.546845058837084	0.792328477407125	-0.523666428260071	-0.395365048649429	-0.985576383160843	-0.361780575678317	-0.639781667238317	-0.912052670945596	-1.40048106080452	-1.3056183692299
0	0	0	0	1	0.83165700251948	0	0	0	0	-2.254526463	30.61324701	0.895717710574628	-0.546845058837084	0.792328477407125	-0.523666428260071	-0.395365048649429	-0.985576383160843	-0.361780575678317	-0.639781667238317	-0.912052670945596	-1.40048106080452	-1.3056183692299
0	0	0	0	0	0.83165700251948	0	0	0	0	-2.254526463	30.61324701	0.895717710574628	-0.546845058837084	0.792328477407125	-0.523666428260071	-0.395365048649429	-0.985576383160843	-0.361780575678317	-0.639781667238317	-0.912052670945596	-1.40048106080452	-1.3056183692299
0	0	0	0	1	-0.467623710831092	0	0	0	0	-2.254526463	30.61324701	0.895717710574628	-0.546845058837084	0.792328477407125	-0.523666428260071	-0.395365048649429	-0.985576383160843	-0.361780575678317	-0.639781667238317	-0.912052670945596	-1.40048106080452	-1.3056183692299
0	0	1	0	1	0.83165700251948	0	0	108	0	-2.254526463	30.61324701	0.895717710574628	-0.546845058837084	0.792328477407125	-0.523666428260071	-0.395365048649429	-0.985576383160843	-0.361780575678317	-0.639781667238317	-0.912052670945596	-1.40048106080452	-1.3056183692299
0	0	1	0	0	-0.467623710831092	0	0	120	0	-2.254526463	30.61324701	0.895717710574628	-0.546845058837084	0.792328477407125	-0.523666428260071	-0.395365048649429	-0.985576383160843	-0.361780575678317	-0.639781667238317	-0.912052670945596	-1.40048106080452	-1.3056183692299
0	0	0	0	1	-0.467623710831092	0	0	0	0	-2.254526463	30.61324701	0.895717710574628	-0.546845058837084	0.792328477407125	-0.523666428260071	-0.395365048649429	-0.985576383160843	-0.361780575678317	-0.639781667238317	-0.912052670945596	-1.40048106080452	-1.3056183692299
0	0	0	0	0	-0.467623710831092	0	0	0	0	-2.254526463	30.61324701	0.895717710574628	-0.546845058837084	0.792328477407125	-0.523666428260071	-0.395365048649429	-0.985576383160843	-0.361780575678317	-0.639781667238317	-0.912052670945596	-1.40048106080452	-1.3056183692299
0	0	0	0	0	-0.467623710831092	0	0	0	0	-2.254526463	30.61324701	0.895717710574628	-0.546845058837084	0.792328477407125	-0.523666428260071	-0.395365048649429	-0.985576383160843	-0.361780575678317	-0.639781667238317	-0.912052670945596	-1.40048106080452	-1.3056183692299
0	0	0	0	0	-0.467623710831092	0	0	0	0	-2.254526463	30.61324701	0.895717710574628	-0.546845058837084	0.792328477407125	-0.523666428260071	-0.395365048649429	-0.985576383160843	-0.361780575678317	-0.639781667238317	-0.912052670945596	-1.40048106080452	-1.3056183692299
0	0	0	0	1	-0.467623710831092	0	0	0	0	-2.254526463	30.61324701	0.895717710574628	-0.546845058837084	0.792328477407125	-0.523666428260071	-0.395365048649429	-0.985576383160843	-0.361780575678317	-0.639781667238317	-0.912052670945596	-1.40048106080452	-1.3056183692299
0	0	0	0	1	0.83165700251948	0	0	0	0	-2.254526463	30.61324701	0.895717710574628	-0.546845058837084	0.792328477407125	-0.523666428260071	-0.395365048649429	-0.985576383160843	-0.361780575678317	-0.639781667238317	-0.912052670945596	-1.40048106080452	-1.3056183692299
0	0	0	0	1	0.83165700251948	0	0	0	0	-2.254526463	30.61324701	0.895717710574628	-0.546845058837084	0.792328477407125	-0.523666428260071	-0.395365048649429	-0.985576383160843	-0.361780575678317	-0.639781667238317	-0.912052670945596	-1.40048106080452	-1.3056183692299
0	0	0	0	0	0.83165700251948	0	0	0	0	-2.254526463	30.61324701	0.895717710574628	-0.546845058837084	0.792328477407125	-0.523666428260071	-0.395365048649429	-0.985576383160843	-0.361780575678317	-0.639781667238317	-0.912052670945596	-1.40048106080452	-1.3056183692299
0	0	0	0	1	-0.467623710831092	0	0	0	0	-2.254526463	30.61324701	0.895717710574628	-0.546845058837084	0.792328477407125	-0.523666428260071	-0.395365048649429	-0.985576383160843	-0.361780575678317	-0.639781667238317	-0.912052670945596	-1.40048106080452	-1.3056183692299
0	0	1	0	1	-0.467623710831092	0	0	288	0	-2.254526463	30.61324701	0.895717710574628	-0.546845058837084	0.792328477407125	-0.523666428260071	-0.395365048649429	-0.985576383160843	-0.361780575678317	-0.639781667238317	-0.912052670945596	-1.40048106080452	-1.3056183692299
0	0	0	0	0	-0.467623710831092	0	0	0	0	-2.254526463	30.61324701	0.895717710574628	-0.546845058837084	0.792328477407125	-0.523666428260071	-0.395365048649429	-0.985576383160843	-0.361780575678317	-0.639781667238317	-0.912052670945596	-1.40048106080452	-1.3056183692299
0	0	0	0	0	-0.467623710831092	0	0	0	0	-2.254526463	30.61324701	0.895717710574628	-0.546845058837084	0.792328477407125	-0.523666428260071	-0.395365048649429	-0.985576383160843	-0.361780575678317	-0.639781667238317	-0.912052670945596	-1.40048106080452	-1.3056183692299
0	0	0	0	1	-0.467623710831092	0	0	0	0	-2.254526463	30.61324701	0.895717710574628	-0.546845058837084	0.792328477407125	-0.523666428260071	-0.395365048649429	-0.985576383160843	-0.361780575678317	-0.639781667238317	-0.912052670945596	-1.40048106080452	-1.3056183692299
0	0	0	0	0	0.83165700251948	0	0	0	0	-2.254526463	30.61324701	0.895717710574628	-0.546845058837084	0.792328477407125	-0.523666428260071	-0.395365048649429	-0.985576383160843	-0.361780575678317	-0.639781667238317	-0.912052670945596	-1.40048106080452	-1.3056183692299
0	0	1	0	0	0.83165700251948	0	0	72	0	-2.254526463	30.61324701	0.895717710574628	-0.546845058837084	0.792328477407125	-0.523666428260071	-0.395365048649429	-0.985576383160843	-0.361780575678317	-0.639781667238317	-0.912052670945596	-1.40048106080452	-1.3056183692299
0	0	0	0	0	0.83165700251948	0	0	0	0	-2.254526463	30.61324701	0.895717710574628	-0.546845058837084	0.792328477407125	-0.523666428260071	-0.395365048649429	-0.985576383160843	-0.361780575678317	-0.639781667238317	-0.912052670945596	-1.40048106080452	-1.3056183692299
0	0	1	0	1	0.83165700251948	0	0	360	0	-2.254526463	30.61324701	0.895717710574628	-0.546845058837084	0.792328477407125	-0.523666428260071	-0.395365048649429	-0.985576383160843	-0.361780575678317	-0.639781667238317	-0.912052670945596	-1.40048106080452	-1.3056183692299
0	0	0	0	1	-0.467623710831092	0	0	0	0	-2.254526463	30.61324701	0.895717710574628	-0.546845058837084	0.792328477407125	-0.523666428260071	-0.395365048649429	-0.985576383160843	-0.361780575678317	-0.639781667238317	-0.912052670945596	-1.40048106080452	-1.3056183692299
0	0	0	0	0	-0.467623710831092	0	0	0	0	-2.254526463	30.61324701	0.895717710574628	-0.546845058837084	0.792328477407125	-0.523666428260071	-0.395365048649429	-0.985576383160843	-0.361780575678317	-0.639781667238317	-0.912052670945596	-1.40048106080452	-1.3056183692299
0	0	0	0	0	-0.467623710831092	0	0	0	0	-2.254526463	30.61324701	0.895717710574628	-0.546845058837084	0.792328477407125	-0.523666428260071	-0.395365048649429	-0.985576383160843	-0.361780575678317	-0.639781667238317	-0.912052670945596	-1.40048106080452	-1.3056183692299
0	0	0	0	1	-0.467623710831092	0	0	0	0	-2.254526463	30.61324701	0.895717710574628	-0.546845058837084	0.792328477407125	-0.523666428260071	-0.395365048649429	-0.985576383160843	-0.361780575678317	-0.639781667238317	-0.912052670945596	-1.40048106080452	-1.3056183692299
0	0	0	0	0	-0.467623710831092	0	0	0	0	-2.254526463	30.61324701	0.895717710574628	-0.546845058837084	0.792328477407125	-0.523666428260071	-0.395365048649429	-0.985576383160843	-0.361780575678317	-0.639781667238317	-0.912052670945596	-1.40048106080452	-1.3056183692299
0	0	0	0	0	0.83165700251948	0	0	0	0	-2.254526463	30.61324701	0.895717710574628	-0.546845058837084	0.792328477407125	-0.523666428260071	-0.395365048649429	-0.985576383160843	-0.361780575678317	-0.639781667238317	-0.912052670945596	-1.40048106080452	-1.3056183692299
0	0	0	0	0	0.83165700251948	0	0	0	0	-2.254526463	30.61324701	0.895717710574628	-0.546845058837084	0.792328477407125	-0.523666428260071	-0.395365048649429	-0.985576383160843	-0.361780575678317	-0.639781667238317	-0.912052670945596	-1.40048106080452	-1.3056183692299
0	0	0	0	1	0.83165700251948	0	0	0	0	-2.254526463	30.61324701	0.895717710574628	-0.546845058837084	0.792328477407125	-0.523666428260071	-0.395365048649429	-0.985576383160843	-0.361780575678317	-0.639781667238317	-0.912052670945596	-1.40048106080452	-1.3056183692299
0	0	0	0	1	0.83165700251948	0	0	0	0	-2.254526463	30.61324701	0.895717710574628	-0.546845058837084	0.792328477407125	-0.523666428260071	-0.395365048649429	-0.985576383160843	-0.361780575678317	-0.639781667238317	-0.912052670945596	-1.40048106080452	-1.3056183692299
0	0	0	0	1	0.83165700251948	0	0	0	0	-2.254526463	30.61324701	0.895717710574628	-0.546845058837084	0.792328477407125	-0.523666428260071	-0.395365048649429	-0.985576383160843	-0.361780575678317	-0.639781667238317	-0.912052670945596	-1.40048106080452	-1.3056183692299
0	0	0	0	1	0.83165700251948	0	0	0	0	-2.254526463	30.61324701	0.895717710574628	-0.546845058837084	0.792328477407125	-0.523666428260071	-0.395365048649429	-0.985576383160843	-0.361780575678317	-0.639781667238317	-0.912052670945596	-1.40048106080452	-1.3056183692299
0	0	0	0	1	-0.467623710831092	0	0	0	0	-2.254526463	30.61324701	0.895717710574628	-0.546845058837084	0.792328477407125	-0.523666428260071	-0.395365048649429	-0.985576383160843	-0.361780575678317	-0.639781667238317	-0.912052670945596	-1.40048106080452	-1.3056183692299
0	1	0	0	0	0.83165700251948	0	384	0	0	-2.254526463	30.61324701	0.895717710574628	-0.546845058837084	0.792328477407125	-0.523666428260071	-0.395365048649429	-0.985576383160843	-0.361780575678317	-0.639781667238317	-0.912052670945596	-1.40048106080452	-1.3056183692299
0	0	0	0	0	-0.467623710831092	0	0	0	0	-2.254526463	30.61324701	0.895717710574628	-0.546845058837084	0.792328477407125	-0.523666428260071	-0.395365048649429	-0.985576383160843	-0.361780575678317	-0.639781667238317	-0.912052670945596	-1.40048106080452	-1.3056183692299
0	0	0	0	0	-0.467623710831092	0	0	0	0	-2.254526463	30.61324701	0.895717710574628	-0.546845058837084	0.792328477407125	-0.523666428260071	-0.395365048649429	-0.985576383160843	-0.361780575678317	-0.639781667238317	-0.912052670945596	-1.40048106080452	-1.3056183692299
0	0	0	0	1	-0.467623710831092	0	0	0	0	-2.254526463	30.61324701	0.895717710574628	-0.546845058837084	0.792328477407125	-0.523666428260071	-0.395365048649429	-0.985576383160843	-0.361780575678317	-0.639781667238317	-0.912052670945596	-1.40048106080452	-1.3056183692299
0	0	0	0	0	0.83165700251948	0	0	0	0	-2.254526463	30.61324701	0.895717710574628	-0.546845058837084	0.792328477407125	-0.523666428260071	-0.395365048649429	-0.985576383160843	-0.361780575678317	-0.639781667238317	-0.912052670945596	-1.40048106080452	-1.3056183692299
0	0	0	0	1	0.83165700251948	0	0	0	0	-2.254526463	30.61324701	0.895717710574628	-0.546845058837084	0.792328477407125	-0.523666428260071	-0.395365048649429	-0.985576383160843	-0.361780575678317	-0.639781667238317	-0.912052670945596	-1.40048106080452	-1.3056183692299
0	0	0	0	1	-0.467623710831092	0	0	0	0	-2.254526463	30.61324701	0.895717710574628	-0.546845058837084	0.792328477407125	-0.523666428260071	-0.395365048649429	-0.985576383160843	-0.361780575678317	-0.639781667238317	-0.912052670945596	-1.40048106080452	-1.3056183692299
0	1	0	0	1	0.83165700251948	0	36	0	0	-2.254526463	30.61324701	0.895717710574628	-0.546845058837084	0.792328477407125	-0.523666428260071	-0.395365048649429	-0.985576383160843	-0.361780575678317	-0.639781667238317	-0.912052670945596	-1.40048106080452	-1.3056183692299
0	0	0	0	0	-0.467623710831092	0	0	0	0	-2.254526463	30.61324701	0.895717710574628	-0.546845058837084	0.792328477407125	-0.523666428260071	-0.395365048649429	-0.985576383160843	-0.361780575678317	-0.639781667238317	-0.912052670945596	-1.40048106080452	-1.3056183692299
0	0	0	0	0	0.83165700251948	0	0	0	0	-2.254526463	30.61324701	0.895717710574628	-0.546845058837084	0.792328477407125	-0.523666428260071	-0.395365048649429	-0.985576383160843	-0.361780575678317	-0.639781667238317	-0.912052670945596	-1.40048106080452	-1.3056183692299
0	0	0	0	0	-0.467623710831092	0	0	0	0	-2.254526463	30.61324701	0.895717710574628	-0.546845058837084	0.792328477407125	-0.523666428260071	-0.395365048649429	-0.985576383160843	-0.361780575678317	-0.639781667238317	-0.912052670945596	-1.40048106080452	-1.3056183692299
0	0	0	0	0	-0.467623710831092	0	0	0	0	-2.254526463	30.61324701	0.895717710574628	-0.546845058837084	0.792328477407125	-0.523666428260071	-0.395365048649429	-0.985576383160843	-0.361780575678317	-0.639781667238317	-0.912052670945596	-1.40048106080452	-1.3056183692299
0	0	0	0	0	0.83165700251948	0	0	0	0	-2.254526463	30.61324701	0.895717710574628	-0.546845058837084	0.792328477407125	-0.523666428260071	-0.395365048649429	-0.985576383160843	-0.361780575678317	-0.639781667238317	-0.912052670945596	-1.40048106080452	-1.3056183692299
0	1	0	1	0	-0.467623710831092	0	2748	0	36	-1.804606545	29.52058535	-1.24748127333569	1.1880813954223	-2.40653457098956	-0.351378674317998	-0.421536521272585	0.626317440502316	0.553997165191143	2.18597155234001	0.467815436302713	1.27690386239993	1.4605572007512
0	0	0	1	1	0.83165700251948	0	0	0	36	-1.804606545	29.52058535	-1.24748127333569	1.1880813954223	-2.40653457098956	-0.351378674317998	-0.421536521272585	0.626317440502316	0.553997165191143	2.18597155234001	0.467815436302713	1.27690386239993	1.4605572007512
0	1	0	1	0	-0.467623710831092	0	2244	0	24	-1.804606545	29.52058535	-1.24748127333569	1.1880813954223	-2.40653457098956	-0.351378674317998	-0.421536521272585	0.626317440502316	0.553997165191143	2.18597155234001	0.467815436302713	1.27690386239993	1.4605572007512
0	1	0	1	0	-0.467623710831092	0	5076	0	168	-1.804606545	29.52058535	-1.24748127333569	1.1880813954223	-2.40653457098956	-0.351378674317998	-0.421536521272585	0.626317440502316	0.553997165191143	2.18597155234001	0.467815436302713	1.27690386239993	1.4605572007512
0	1	0	0	1	-0.467623710831092	0	7392	0	0	-1.804606545	29.52058535	-1.24748127333569	1.1880813954223	-2.40653457098956	-0.351378674317998	-0.421536521272585	0.626317440502316	0.553997165191143	2.18597155234001	0.467815436302713	1.27690386239993	1.4605572007512
0	1	0	0	1	0.83165700251948	0	2616	0	0	-1.804606545	29.52058535	-1.24748127333569	1.1880813954223	-2.40653457098956	-0.351378674317998	-0.421536521272585	0.626317440502316	0.553997165191143	2.18597155234001	0.467815436302713	1.27690386239993	1.4605572007512
0	1	0	0	0	-0.467623710831092	0	3144	0	0	-1.804606545	29.52058535	-1.24748127333569	1.1880813954223	-2.40653457098956	-0.351378674317998	-0.421536521272585	0.626317440502316	0.553997165191143	2.18597155234001	0.467815436302713	1.27690386239993	1.4605572007512
0	1	0	1	1	0.83165700251948	0	2256	0	60	-1.804606545	29.52058535	-1.24748127333569	1.1880813954223	-2.40653457098956	-0.351378674317998	-0.421536521272585	0.626317440502316	0.553997165191143	2.18597155234001	0.467815436302713	1.27690386239993	1.4605572007512
0	1	0	1	1	-0.467623710831092	0	3636	0	168	-1.804606545	29.52058535	-1.24748127333569	1.1880813954223	-2.40653457098956	-0.351378674317998	-0.421536521272585	0.626317440502316	0.553997165191143	2.18597155234001	0.467815436302713	1.27690386239993	1.4605572007512
0	0	0	1	1	0.83165700251948	0	0	0	84	-1.804606545	29.52058535	-1.24748127333569	1.1880813954223	-2.40653457098956	-0.351378674317998	-0.421536521272585	0.626317440502316	0.553997165191143	2.18597155234001	0.467815436302713	1.27690386239993	1.4605572007512
0	1	0	1	0	-0.467623710831092	0	3240	0	132	-1.804606545	29.52058535	-1.24748127333569	1.1880813954223	-2.40653457098956	-0.351378674317998	-0.421536521272585	0.626317440502316	0.553997165191143	2.18597155234001	0.467815436302713	1.27690386239993	1.4605572007512
0	1	0	0	1	-0.467623710831092	0	1740	0	0	-1.804606545	29.52058535	-1.24748127333569	1.1880813954223	-2.40653457098956	-0.351378674317998	-0.421536521272585	0.626317440502316	0.553997165191143	2.18597155234001	0.467815436302713	1.27690386239993	1.4605572007512
0	1	0	0	1	-0.467623710831092	0	2028	0	0	-1.804606545	29.52058535	-1.24748127333569	1.1880813954223	-2.40653457098956	-0.351378674317998	-0.421536521272585	0.626317440502316	0.553997165191143	2.18597155234001	0.467815436302713	1.27690386239993	1.4605572007512
0	1	0	0	1	0.83165700251948	0	2100	0	0	-1.804606545	29.52058535	-1.24748127333569	1.1880813954223	-2.40653457098956	-0.351378674317998	-0.421536521272585	0.626317440502316	0.553997165191143	2.18597155234001	0.467815436302713	1.27690386239993	1.4605572007512
0	1	0	1	1	-0.467623710831092	0	2556	0	120	-1.804606545	29.52058535	-1.24748127333569	1.1880813954223	-2.40653457098956	-0.351378674317998	-0.421536521272585	0.626317440502316	0.553997165191143	2.18597155234001	0.467815436302713	1.27690386239993	1.4605572007512
0	1	0	1	1	-0.467623710831092	0	816	0	60	-1.804606545	29.52058535	-1.24748127333569	1.1880813954223	-2.40653457098956	-0.351378674317998	-0.421536521272585	0.626317440502316	0.553997165191143	2.18597155234001	0.467815436302713	1.27690386239993	1.4605572007512
0	0	0	0	0	-0.467623710831092	0	0	0	0	-1.804606545	29.52058535	-1.24748127333569	1.1880813954223	-2.40653457098956	-0.351378674317998	-0.421536521272585	0.626317440502316	0.553997165191143	2.18597155234001	0.467815436302713	1.27690386239993	1.4605572007512
0	0	0	1	0	-0.467623710831092	0	0	0	180	-1.804606545	29.52058535	-1.24748127333569	1.1880813954223	-2.40653457098956	-0.351378674317998	-0.421536521272585	0.626317440502316	0.553997165191143	2.18597155234001	0.467815436302713	1.27690386239993	1.4605572007512
0	1	0	0	1	-0.467623710831092	0	6432	0	0	-1.804606545	29.52058535	-1.24748127333569	1.1880813954223	-2.40653457098956	-0.351378674317998	-0.421536521272585	0.626317440502316	0.553997165191143	2.18597155234001	0.467815436302713	1.27690386239993	1.4605572007512
0	1	0	0	1	-0.467623710831092	0	4356	0	0	-1.804606545	29.52058535	-1.24748127333569	1.1880813954223	-2.40653457098956	-0.351378674317998	-0.421536521272585	0.626317440502316	0.553997165191143	2.18597155234001	0.467815436302713	1.27690386239993	1.4605572007512
0	1	0	0	1	0.83165700251948	0	2232	0	0	-1.804606545	29.52058535	-1.24748127333569	1.1880813954223	-2.40653457098956	-0.351378674317998	-0.421536521272585	0.626317440502316	0.553997165191143	2.18597155234001	0.467815436302713	1.27690386239993	1.4605572007512
0	1	0	1	1	0.83165700251948	0	1572	0	108	-1.804606545	29.52058535	-1.24748127333569	1.1880813954223	-2.40653457098956	-0.351378674317998	-0.421536521272585	0.626317440502316	0.553997165191143	2.18597155234001	0.467815436302713	1.27690386239993	1.4605572007512
0	1	0	1	0	-0.467623710831092	0	1908	0	156	-1.804606545	29.52058535	-1.24748127333569	1.1880813954223	-2.40653457098956	-0.351378674317998	-0.421536521272585	0.626317440502316	0.553997165191143	2.18597155234001	0.467815436302713	1.27690386239993	1.4605572007512
0	0	0	1	0	-0.467623710831092	0	0	0	24	-1.804606545	29.52058535	-1.24748127333569	1.1880813954223	-2.40653457098956	-0.351378674317998	-0.421536521272585	0.626317440502316	0.553997165191143	2.18597155234001	0.467815436302713	1.27690386239993	1.4605572007512
0	1	0	0	0	-0.467623710831092	0	3564	0	0	-1.804606545	29.52058535	-1.24748127333569	1.1880813954223	-2.40653457098956	-0.351378674317998	-0.421536521272585	0.626317440502316	0.553997165191143	2.18597155234001	0.467815436302713	1.27690386239993	1.4605572007512
0	1	0	0	1	-0.467623710831092	0	4044	0	0	-1.804606545	29.52058535	-1.24748127333569	1.1880813954223	-2.40653457098956	-0.351378674317998	-0.421536521272585	0.626317440502316	0.553997165191143	2.18597155234001	0.467815436302713	1.27690386239993	1.4605572007512
0	1	0	1	1	-0.467623710831092	0	1788	0	60	-1.804606545	29.52058535	-1.24748127333569	1.1880813954223	-2.40653457098956	-0.351378674317998	-0.421536521272585	0.626317440502316	0.553997165191143	2.18597155234001	0.467815436302713	1.27690386239993	1.4605572007512
0	1	0	0	0	-0.467623710831092	0	2388	0	0	-1.804606545	29.52058535	-1.24748127333569	1.1880813954223	-2.40653457098956	-0.351378674317998	-0.421536521272585	0.626317440502316	0.553997165191143	2.18597155234001	0.467815436302713	1.27690386239993	1.4605572007512
0	1	0	0	1	-0.467623710831092	0	1884	0	0	-1.804606545	29.52058535	-1.24748127333569	1.1880813954223	-2.40653457098956	-0.351378674317998	-0.421536521272585	0.626317440502316	0.553997165191143	2.18597155234001	0.467815436302713	1.27690386239993	1.4605572007512
0	1	0	0	1	-0.467623710831092	0	2796	0	0	-1.804606545	29.52058535	-1.24748127333569	1.1880813954223	-2.40653457098956	-0.351378674317998	-0.421536521272585	0.626317440502316	0.553997165191143	2.18597155234001	0.467815436302713	1.27690386239993	1.4605572007512
0	1	0	0	1	-0.467623710831092	0	5340	0	0	-1.804606545	29.52058535	-1.24748127333569	1.1880813954223	-2.40653457098956	-0.351378674317998	-0.421536521272585	0.626317440502316	0.553997165191143	2.18597155234001	0.467815436302713	1.27690386239993	1.4605572007512
0	1	0	0	0	-0.467623710831092	0	2184	0	0	-1.804606545	29.52058535	-1.24748127333569	1.1880813954223	-2.40653457098956	-0.351378674317998	-0.421536521272585	0.626317440502316	0.553997165191143	2.18597155234001	0.467815436302713	1.27690386239993	1.4605572007512
0	1	0	1	1	-0.467623710831092	0	2304	0	216	-1.804606545	29.52058535	-1.24748127333569	1.1880813954223	-2.40653457098956	-0.351378674317998	-0.421536521272585	0.626317440502316	0.553997165191143	2.18597155234001	0.467815436302713	1.27690386239993	1.4605572007512
0	1	0	1	1	0.83165700251948	0	6564	0	1152	-1.804606545	29.52058535	-1.24748127333569	1.1880813954223	-2.40653457098956	-0.351378674317998	-0.421536521272585	0.626317440502316	0.553997165191143	2.18597155234001	0.467815436302713	1.27690386239993	1.4605572007512
0	1	0	0	1	-0.467623710831092	0	5880	0	0	-1.804606545	29.52058535	-1.24748127333569	1.1880813954223	-2.40653457098956	-0.351378674317998	-0.421536521272585	0.626317440502316	0.553997165191143	2.18597155234001	0.467815436302713	1.27690386239993	1.4605572007512
0	1	0	0	1	0.83165700251948	0	2748	0	0	-1.804606545	29.52058535	-1.24748127333569	1.1880813954223	-2.40653457098956	-0.351378674317998	-0.421536521272585	0.626317440502316	0.553997165191143	2.18597155234001	0.467815436302713	1.27690386239993	1.4605572007512
0	1	0	1	1	0.83165700251948	0	1572	0	192	-1.804606545	29.52058535	-1.24748127333569	1.1880813954223	-2.40653457098956	-0.351378674317998	-0.421536521272585	0.626317440502316	0.553997165191143	2.18597155234001	0.467815436302713	1.27690386239993	1.4605572007512
0	1	0	1	0	0.83165700251948	0	960	0	132	-1.804606545	29.52058535	-1.24748127333569	1.1880813954223	-2.40653457098956	-0.351378674317998	-0.421536521272585	0.626317440502316	0.553997165191143	2.18597155234001	0.467815436302713	1.27690386239993	1.4605572007512
0	1	0	0	0	0.83165700251948	0	2160	0	0	-1.804606545	29.52058535	-1.24748127333569	1.1880813954223	-2.40653457098956	-0.351378674317998	-0.421536521272585	0.626317440502316	0.553997165191143	2.18597155234001	0.467815436302713	1.27690386239993	1.4605572007512
0	1	0	1	0	-0.467623710831092	0	5232	0	72	-1.804606545	29.52058535	-1.24748127333569	1.1880813954223	-2.40653457098956	-0.351378674317998	-0.421536521272585	0.626317440502316	0.553997165191143	2.18597155234001	0.467815436302713	1.27690386239993	1.4605572007512
0	1	0	0	0	-0.467623710831092	0	2436	0	0	-1.804606545	29.52058535	-1.24748127333569	1.1880813954223	-2.40653457098956	-0.351378674317998	-0.421536521272585	0.626317440502316	0.553997165191143	2.18597155234001	0.467815436302713	1.27690386239993	1.4605572007512
0	1	0	0	0	0.83165700251948	0	1980	0	0	-1.804606545	29.52058535	-1.24748127333569	1.1880813954223	-2.40653457098956	-0.351378674317998	-0.421536521272585	0.626317440502316	0.553997165191143	2.18597155234001	0.467815436302713	1.27690386239993	1.4605572007512
0	1	0	0	0	0.83165700251948	0	1560	0	0	-1.804606545	29.52058535	-1.24748127333569	1.1880813954223	-2.40653457098956	-0.351378674317998	-0.421536521272585	0.626317440502316	0.553997165191143	2.18597155234001	0.467815436302713	1.27690386239993	1.4605572007512
0	1	0	0	0	-0.467623710831092	0	5160	0	0	-1.804606545	29.52058535	-1.24748127333569	1.1880813954223	-2.40653457098956	-0.351378674317998	-0.421536521272585	0.626317440502316	0.553997165191143	2.18597155234001	0.467815436302713	1.27690386239993	1.4605572007512
0	1	0	0	0	-0.467623710831092	0	264	0	0	-1.804606545	29.52058535	-1.24748127333569	1.1880813954223	-2.40653457098956	-0.351378674317998	-0.421536521272585	0.626317440502316	0.553997165191143	2.18597155234001	0.467815436302713	1.27690386239993	1.4605572007512
0	1	0	0	0	-0.467623710831092	0	2532	0	0	-1.804606545	29.52058535	-1.24748127333569	1.1880813954223	-2.40653457098956	-0.351378674317998	-0.421536521272585	0.626317440502316	0.553997165191143	2.18597155234001	0.467815436302713	1.27690386239993	1.4605572007512
0	1	0	0	0	0.83165700251948	0	2220	0	0	-1.804606545	29.52058535	-1.24748127333569	1.1880813954223	-2.40653457098956	-0.351378674317998	-0.421536521272585	0.626317440502316	0.553997165191143	2.18597155234001	0.467815436302713	1.27690386239993	1.4605572007512
0	1	0	0	0	0.83165700251948	0	4836	0	0	-1.804606545	29.52058535	-1.24748127333569	1.1880813954223	-2.40653457098956	-0.351378674317998	-0.421536521272585	0.626317440502316	0.553997165191143	2.18597155234001	0.467815436302713	1.27690386239993	1.4605572007512
0	1	0	0	0	0.83165700251948	0	2736	0	0	-1.804606545	29.52058535	-1.24748127333569	1.1880813954223	-2.40653457098956	-0.351378674317998	-0.421536521272585	0.626317440502316	0.553997165191143	2.18597155234001	0.467815436302713	1.27690386239993	1.4605572007512
0	1	0	0	0	0.83165700251948	0	1308	0	0	-1.804606545	29.52058535	-1.24748127333569	1.1880813954223	-2.40653457098956	-0.351378674317998	-0.421536521272585	0.626317440502316	0.553997165191143	2.18597155234001	0.467815436302713	1.27690386239993	1.4605572007512
0	1	0	1	0	0.83165700251948	0	276	0	156	-1.293492888	30.39798357	0.44434285891346	-1.23500652186431	1.64389267108923	-0.00328708982278999	-0.136159405222747	-0.302574536869274	0.533110835688863	-0.883400989511352	-1.57601294937978	-0.0617885992022944	-0.986693293915222
0	0	0	0	0	-0.467623710831092	0	0	0	0	-1.293492888	30.39798357	0.44434285891346	-1.23500652186431	1.64389267108923	-0.00328708982278999	-0.136159405222747	-0.302574536869274	0.533110835688863	-0.883400989511352	-1.57601294937978	-0.0617885992022944	-0.986693293915222
0	0	0	0	0	0.83165700251948	0	0	0	0	-1.293492888	30.39798357	0.44434285891346	-1.23500652186431	1.64389267108923	-0.00328708982278999	-0.136159405222747	-0.302574536869274	0.533110835688863	-0.883400989511352	-1.57601294937978	-0.0617885992022944	-0.986693293915222
0	0	0	0	0	0.83165700251948	0	0	0	0	-1.293492888	30.39798357	0.44434285891346	-1.23500652186431	1.64389267108923	-0.00328708982278999	-0.136159405222747	-0.302574536869274	0.533110835688863	-0.883400989511352	-1.57601294937978	-0.0617885992022944	-0.986693293915222
1	0	0	1	0	-0.467623710831092	168	0	0	96	-1.293492888	30.39798357	0.44434285891346	-1.23500652186431	1.64389267108923	-0.00328708982278999	-0.136159405222747	-0.302574536869274	0.533110835688863	-0.883400989511352	-1.57601294937978	-0.0617885992022944	-0.986693293915222
0	0	0	0	0	0.83165700251948	0	0	0	0	-1.293492888	30.39798357	0.44434285891346	-1.23500652186431	1.64389267108923	-0.00328708982278999	-0.136159405222747	-0.302574536869274	0.533110835688863	-0.883400989511352	-1.57601294937978	-0.0617885992022944	-0.986693293915222
0	0	1	0	0	0.83165700251948	0	0	216	0	-1.293492888	30.39798357	0.44434285891346	-1.23500652186431	1.64389267108923	-0.00328708982278999	-0.136159405222747	-0.302574536869274	0.533110835688863	-0.883400989511352	-1.57601294937978	-0.0617885992022944	-0.986693293915222
0	0	0	0	0	0.83165700251948	0	0	0	0	-1.293492888	30.39798357	0.44434285891346	-1.23500652186431	1.64389267108923	-0.00328708982278999	-0.136159405222747	-0.302574536869274	0.533110835688863	-0.883400989511352	-1.57601294937978	-0.0617885992022944	-0.986693293915222
0	0	0	0	0	0.83165700251948	0	0	0	0	-1.293492888	30.39798357	0.44434285891346	-1.23500652186431	1.64389267108923	-0.00328708982278999	-0.136159405222747	-0.302574536869274	0.533110835688863	-0.883400989511352	-1.57601294937978	-0.0617885992022944	-0.986693293915222
0	0	0	0	0	-0.467623710831092	0	0	0	0	-1.293492888	30.39798357	0.44434285891346	-1.23500652186431	1.64389267108923	-0.00328708982278999	-0.136159405222747	-0.302574536869274	0.533110835688863	-0.883400989511352	-1.57601294937978	-0.0617885992022944	-0.986693293915222
0	0	0	0	0	-0.467623710831092	0	0	0	0	-1.293492888	30.39798357	0.44434285891346	-1.23500652186431	1.64389267108923	-0.00328708982278999	-0.136159405222747	-0.302574536869274	0.533110835688863	-0.883400989511352	-1.57601294937978	-0.0617885992022944	-0.986693293915222
0	0	0	0	0	-0.467623710831092	0	0	0	0	-1.293492888	30.39798357	0.44434285891346	-1.23500652186431	1.64389267108923	-0.00328708982278999	-0.136159405222747	-0.302574536869274	0.533110835688863	-0.883400989511352	-1.57601294937978	-0.0617885992022944	-0.986693293915222
0	0	0	0	0	0.83165700251948	0	0	0	0	-1.293492888	30.39798357	0.44434285891346	-1.23500652186431	1.64389267108923	-0.00328708982278999	-0.136159405222747	-0.302574536869274	0.533110835688863	-0.883400989511352	-1.57601294937978	-0.0617885992022944	-0.986693293915222
0	0	1	0	0	-0.467623710831092	0	0	792	0	-1.293492888	30.39798357	0.44434285891346	-1.23500652186431	1.64389267108923	-0.00328708982278999	-0.136159405222747	-0.302574536869274	0.533110835688863	-0.883400989511352	-1.57601294937978	-0.0617885992022944	-0.986693293915222
0	0	1	0	0	0.83165700251948	0	0	96	0	-1.293492888	30.39798357	0.44434285891346	-1.23500652186431	1.64389267108923	-0.00328708982278999	-0.136159405222747	-0.302574536869274	0.533110835688863	-0.883400989511352	-1.57601294937978	-0.0617885992022944	-0.986693293915222
0	0	0	0	0	0.83165700251948	0	0	0	0	-1.293492888	30.39798357	0.44434285891346	-1.23500652186431	1.64389267108923	-0.00328708982278999	-0.136159405222747	-0.302574536869274	0.533110835688863	-0.883400989511352	-1.57601294937978	-0.0617885992022944	-0.986693293915222
0	0	0	0	0	-0.467623710831092	0	0	0	0	-1.293492888	30.39798357	0.44434285891346	-1.23500652186431	1.64389267108923	-0.00328708982278999	-0.136159405222747	-0.302574536869274	0.533110835688863	-0.883400989511352	-1.57601294937978	-0.0617885992022944	-0.986693293915222
0	0	1	0	0	0.83165700251948	0	0	48	0	-1.293492888	30.39798357	0.44434285891346	-1.23500652186431	1.64389267108923	-0.00328708982278999	-0.136159405222747	-0.302574536869274	0.533110835688863	-0.883400989511352	-1.57601294937978	-0.0617885992022944	-0.986693293915222
0	0	0	0	0	-0.467623710831092	0	0	0	0	-1.293492888	30.39798357	0.44434285891346	-1.23500652186431	1.64389267108923	-0.00328708982278999	-0.136159405222747	-0.302574536869274	0.533110835688863	-0.883400989511352	-1.57601294937978	-0.0617885992022944	-0.986693293915222
0	0	0	1	0	-0.467623710831092	0	0	0	48	-1.293492888	30.39798357	0.44434285891346	-1.23500652186431	1.64389267108923	-0.00328708982278999	-0.136159405222747	-0.302574536869274	0.533110835688863	-0.883400989511352	-1.57601294937978	-0.0617885992022944	-0.986693293915222
0	0	0	0	0	-0.467623710831092	0	0	0	0	-1.293492888	30.39798357	0.44434285891346	-1.23500652186431	1.64389267108923	-0.00328708982278999	-0.136159405222747	-0.302574536869274	0.533110835688863	-0.883400989511352	-1.57601294937978	-0.0617885992022944	-0.986693293915222
0	0	1	0	0	0.83165700251948	0	0	72	0	-1.293492888	30.39798357	0.44434285891346	-1.23500652186431	1.64389267108923	-0.00328708982278999	-0.136159405222747	-0.302574536869274	0.533110835688863	-0.883400989511352	-1.57601294937978	-0.0617885992022944	-0.986693293915222
0	0	0	0	0	-0.467623710831092	0	0	0	0	-1.293492888	30.39798357	0.44434285891346	-1.23500652186431	1.64389267108923	-0.00328708982278999	-0.136159405222747	-0.302574536869274	0.533110835688863	-0.883400989511352	-1.57601294937978	-0.0617885992022944	-0.986693293915222
0	0	0	0	1	0.83165700251948	0	0	0	0	-1.293492888	30.39798357	0.44434285891346	-1.23500652186431	1.64389267108923	-0.00328708982278999	-0.136159405222747	-0.302574536869274	0.533110835688863	-0.883400989511352	-1.57601294937978	-0.0617885992022944	-0.986693293915222
0	0	0	0	1	-0.467623710831092	0	0	0	0	-1.293492888	30.39798357	0.44434285891346	-1.23500652186431	1.64389267108923	-0.00328708982278999	-0.136159405222747	-0.302574536869274	0.533110835688863	-0.883400989511352	-1.57601294937978	-0.0617885992022944	-0.986693293915222
0	0	0	0	1	0.83165700251948	0	0	0	0	-1.293492888	30.39798357	0.44434285891346	-1.23500652186431	1.64389267108923	-0.00328708982278999	-0.136159405222747	-0.302574536869274	0.533110835688863	-0.883400989511352	-1.57601294937978	-0.0617885992022944	-0.986693293915222
0	0	0	0	1	-0.467623710831092	0	0	0	0	-1.293492888	30.39798357	0.44434285891346	-1.23500652186431	1.64389267108923	-0.00328708982278999	-0.136159405222747	-0.302574536869274	0.533110835688863	-0.883400989511352	-1.57601294937978	-0.0617885992022944	-0.986693293915222
0	0	0	0	1	-0.467623710831092	0	0	0	0	-1.293492888	30.39798357	0.44434285891346	-1.23500652186431	1.64389267108923	-0.00328708982278999	-0.136159405222747	-0.302574536869274	0.533110835688863	-0.883400989511352	-1.57601294937978	-0.0617885992022944	-0.986693293915222
0	0	0	0	1	-0.467623710831092	0	0	0	0	-1.293492888	30.39798357	0.44434285891346	-1.23500652186431	1.64389267108923	-0.00328708982278999	-0.136159405222747	-0.302574536869274	0.533110835688863	-0.883400989511352	-1.57601294937978	-0.0617885992022944	-0.986693293915222
0	0	0	0	1	0.83165700251948	0	0	0	0	-1.293492888	30.39798357	0.44434285891346	-1.23500652186431	1.64389267108923	-0.00328708982278999	-0.136159405222747	-0.302574536869274	0.533110835688863	-0.883400989511352	-1.57601294937978	-0.0617885992022944	-0.986693293915222
0	0	0	0	1	-0.467623710831092	0	0	0	0	-1.293492888	30.39798357	0.44434285891346	-1.23500652186431	1.64389267108923	-0.00328708982278999	-0.136159405222747	-0.302574536869274	0.533110835688863	-0.883400989511352	-1.57601294937978	-0.0617885992022944	-0.986693293915222
0	0	1	0	1	-0.467623710831092	0	0	60	0	-1.293492888	30.39798357	0.44434285891346	-1.23500652186431	1.64389267108923	-0.00328708982278999	-0.136159405222747	-0.302574536869274	0.533110835688863	-0.883400989511352	-1.57601294937978	-0.0617885992022944	-0.986693293915222
0	0	0	0	1	0.83165700251948	0	0	0	0	-1.293492888	30.39798357	0.44434285891346	-1.23500652186431	1.64389267108923	-0.00328708982278999	-0.136159405222747	-0.302574536869274	0.533110835688863	-0.883400989511352	-1.57601294937978	-0.0617885992022944	-0.986693293915222
0	0	0	0	1	-0.467623710831092	0	0	0	0	-1.293492888	30.39798357	0.44434285891346	-1.23500652186431	1.64389267108923	-0.00328708982278999	-0.136159405222747	-0.302574536869274	0.533110835688863	-0.883400989511352	-1.57601294937978	-0.0617885992022944	-0.986693293915222
0	0	0	0	0	2.13093771587005	0	0	0	0	-1.293492888	30.39798357	0.44434285891346	-1.23500652186431	1.64389267108923	-0.00328708982278999	-0.136159405222747	-0.302574536869274	0.533110835688863	-0.883400989511352	-1.57601294937978	-0.0617885992022944	-0.986693293915222
0	0	0	0	1	-0.467623710831092	0	0	0	0	-1.293492888	30.39798357	0.44434285891346	-1.23500652186431	1.64389267108923	-0.00328708982278999	-0.136159405222747	-0.302574536869274	0.533110835688863	-0.883400989511352	-1.57601294937978	-0.0617885992022944	-0.986693293915222
0	0	0	0	1	0.83165700251948	0	0	0	0	-1.293492888	30.39798357	0.44434285891346	-1.23500652186431	1.64389267108923	-0.00328708982278999	-0.136159405222747	-0.302574536869274	0.533110835688863	-0.883400989511352	-1.57601294937978	-0.0617885992022944	-0.986693293915222
0	0	0	1	1	-0.467623710831092	0	0	0	48	-1.293492888	30.39798357	0.44434285891346	-1.23500652186431	1.64389267108923	-0.00328708982278999	-0.136159405222747	-0.302574536869274	0.533110835688863	-0.883400989511352	-1.57601294937978	-0.0617885992022944	-0.986693293915222
0	0	0	1	1	-0.467623710831092	0	0	0	84	-1.293492888	30.39798357	0.44434285891346	-1.23500652186431	1.64389267108923	-0.00328708982278999	-0.136159405222747	-0.302574536869274	0.533110835688863	-0.883400989511352	-1.57601294937978	-0.0617885992022944	-0.986693293915222
0	0	0	1	1	0.83165700251948	0	0	0	60	-1.293492888	30.39798357	0.44434285891346	-1.23500652186431	1.64389267108923	-0.00328708982278999	-0.136159405222747	-0.302574536869274	0.533110835688863	-0.883400989511352	-1.57601294937978	-0.0617885992022944	-0.986693293915222
0	0	0	0	1	0.83165700251948	0	0	0	0	-1.293492888	30.39798357	0.44434285891346	-1.23500652186431	1.64389267108923	-0.00328708982278999	-0.136159405222747	-0.302574536869274	0.533110835688863	-0.883400989511352	-1.57601294937978	-0.0617885992022944	-0.986693293915222
0	1	0	0	1	-0.467623710831092	0	1632	0	0	-1.293492888	30.39798357	0.44434285891346	-1.23500652186431	1.64389267108923	-0.00328708982278999	-0.136159405222747	-0.302574536869274	0.533110835688863	-0.883400989511352	-1.57601294937978	-0.0617885992022944	-0.986693293915222
0	0	0	0	1	0.83165700251948	0	0	0	0	-1.293492888	30.39798357	0.44434285891346	-1.23500652186431	1.64389267108923	-0.00328708982278999	-0.136159405222747	-0.302574536869274	0.533110835688863	-0.883400989511352	-1.57601294937978	-0.0617885992022944	-0.986693293915222
0	0	0	0	1	0.83165700251948	0	0	0	0	-1.293492888	30.39798357	0.44434285891346	-1.23500652186431	1.64389267108923	-0.00328708982278999	-0.136159405222747	-0.302574536869274	0.533110835688863	-0.883400989511352	-1.57601294937978	-0.0617885992022944	-0.986693293915222
0	0	0	0	1	0.83165700251948	0	0	0	0	-1.293492888	30.39798357	0.44434285891346	-1.23500652186431	1.64389267108923	-0.00328708982278999	-0.136159405222747	-0.302574536869274	0.533110835688863	-0.883400989511352	-1.57601294937978	-0.0617885992022944	-0.986693293915222
0	0	0	0	1	0.83165700251948	0	0	0	0	-1.293492888	30.39798357	0.44434285891346	-1.23500652186431	1.64389267108923	-0.00328708982278999	-0.136159405222747	-0.302574536869274	0.533110835688863	-0.883400989511352	-1.57601294937978	-0.0617885992022944	-0.986693293915222
0	0	0	0	0	0.83165700251948	0	0	0	0	-1.293492888	30.39798357	0.44434285891346	-1.23500652186431	1.64389267108923	-0.00328708982278999	-0.136159405222747	-0.302574536869274	0.533110835688863	-0.883400989511352	-1.57601294937978	-0.0617885992022944	-0.986693293915222
0	0	0	0	1	-0.467623710831092	0	0	0	0	-1.293492888	30.39798357	0.44434285891346	-1.23500652186431	1.64389267108923	-0.00328708982278999	-0.136159405222747	-0.302574536869274	0.533110835688863	-0.883400989511352	-1.57601294937978	-0.0617885992022944	-0.986693293915222
0	0	0	0	1	-0.467623710831092	0	0	0	0	-1.293492888	30.39798357	0.44434285891346	-1.23500652186431	1.64389267108923	-0.00328708982278999	-0.136159405222747	-0.302574536869274	0.533110835688863	-0.883400989511352	-1.57601294937978	-0.0617885992022944	-0.986693293915222
0	0	0	0	1	-0.467623710831092	0	0	0	0	-1.293492888	30.39798357	0.44434285891346	-1.23500652186431	1.64389267108923	-0.00328708982278999	-0.136159405222747	-0.302574536869274	0.533110835688863	-0.883400989511352	-1.57601294937978	-0.0617885992022944	-0.986693293915222
0	0	0	0	1	-1.76690442418166	0	0	0	0	-1.957816507	30.04994973	-0.145512345505208	-0.324646850473786	0.608557898488589	1.55079493445939	4.07192067327112	1.51838877893725	4.02784091782041	-0.608992495387064	-0.540925642513147	-0.0617885992022944	-0.792947077062731
0	0	0	0	1	-1.76690442418166	0	0	0	0	-1.957816507	30.04994973	-0.145512345505208	-0.324646850473786	0.608557898488589	1.55079493445939	4.07192067327112	1.51838877893725	4.02784091782041	-0.608992495387064	-0.540925642513147	-0.0617885992022944	-0.792947077062731
0	0	0	0	1	-0.467623710831092	0	0	0	0	-1.957816507	30.04994973	-0.145512345505208	-0.324646850473786	0.608557898488589	1.55079493445939	4.07192067327112	1.51838877893725	4.02784091782041	-0.608992495387064	-0.540925642513147	-0.0617885992022944	-0.792947077062731
0	0	0	0	1	-1.76690442418166	0	0	0	0	-1.957816507	30.04994973	-0.145512345505208	-0.324646850473786	0.608557898488589	1.55079493445939	4.07192067327112	1.51838877893725	4.02784091782041	-0.608992495387064	-0.540925642513147	-0.0617885992022944	-0.792947077062731
0	0	0	0	1	-1.76690442418166	0	0	0	0	-1.957816507	30.04994973	-0.145512345505208	-0.324646850473786	0.608557898488589	1.55079493445939	4.07192067327112	1.51838877893725	4.02784091782041	-0.608992495387064	-0.540925642513147	-0.0617885992022944	-0.792947077062731
0	0	0	0	1	-0.467623710831092	0	0	0	0	-1.957816507	30.04994973	-0.145512345505208	-0.324646850473786	0.608557898488589	1.55079493445939	4.07192067327112	1.51838877893725	4.02784091782041	-0.608992495387064	-0.540925642513147	-0.0617885992022944	-0.792947077062731
0	0	0	0	1	-1.76690442418166	0	0	0	0	-1.957816507	30.04994973	-0.145512345505208	-0.324646850473786	0.608557898488589	1.55079493445939	4.07192067327112	1.51838877893725	4.02784091782041	-0.608992495387064	-0.540925642513147	-0.0617885992022944	-0.792947077062731
0	0	0	0	1	-0.467623710831092	0	0	0	0	-1.957816507	30.04994973	-0.145512345505208	-0.324646850473786	0.608557898488589	1.55079493445939	4.07192067327112	1.51838877893725	4.02784091782041	-0.608992495387064	-0.540925642513147	-0.0617885992022944	-0.792947077062731
0	0	0	0	1	-1.76690442418166	0	0	0	0	-1.957816507	30.04994973	-0.145512345505208	-0.324646850473786	0.608557898488589	1.55079493445939	4.07192067327112	1.51838877893725	4.02784091782041	-0.608992495387064	-0.540925642513147	-0.0617885992022944	-0.792947077062731
0	1	0	0	1	-1.76690442418166	0	10524	0	0	-1.957816507	30.04994973	-0.145512345505208	-0.324646850473786	0.608557898488589	1.55079493445939	4.07192067327112	1.51838877893725	4.02784091782041	-0.608992495387064	-0.540925642513147	-0.0617885992022944	-0.792947077062731
0	0	0	0	0	-1.76690442418166	0	0	0	0	-1.957816507	30.04994973	-0.145512345505208	-0.324646850473786	0.608557898488589	1.55079493445939	4.07192067327112	1.51838877893725	4.02784091782041	-0.608992495387064	-0.540925642513147	-0.0617885992022944	-0.792947077062731
0	0	0	0	0	-1.76690442418166	0	0	0	0	-1.957816507	30.04994973	-0.145512345505208	-0.324646850473786	0.608557898488589	1.55079493445939	4.07192067327112	1.51838877893725	4.02784091782041	-0.608992495387064	-0.540925642513147	-0.0617885992022944	-0.792947077062731
0	0	0	0	0	-0.467623710831092	0	0	0	0	-1.957816507	30.04994973	-0.145512345505208	-0.324646850473786	0.608557898488589	1.55079493445939	4.07192067327112	1.51838877893725	4.02784091782041	-0.608992495387064	-0.540925642513147	-0.0617885992022944	-0.792947077062731
0	0	0	0	0	-0.467623710831092	0	0	0	0	-1.957816507	30.04994973	-0.145512345505208	-0.324646850473786	0.608557898488589	1.55079493445939	4.07192067327112	1.51838877893725	4.02784091782041	-0.608992495387064	-0.540925642513147	-0.0617885992022944	-0.792947077062731
0	0	0	0	0	-1.76690442418166	0	0	0	0	-1.957816507	30.04994973	-0.145512345505208	-0.324646850473786	0.608557898488589	1.55079493445939	4.07192067327112	1.51838877893725	4.02784091782041	-0.608992495387064	-0.540925642513147	-0.0617885992022944	-0.792947077062731
0	0	0	0	0	-0.467623710831092	0	0	0	0	-1.957816507	30.04994973	-0.145512345505208	-0.324646850473786	0.608557898488589	1.55079493445939	4.07192067327112	1.51838877893725	4.02784091782041	-0.608992495387064	-0.540925642513147	-0.0617885992022944	-0.792947077062731
0	0	0	0	1	-1.76690442418166	0	0	0	0	-1.957816507	30.04994973	-0.145512345505208	-0.324646850473786	0.608557898488589	1.55079493445939	4.07192067327112	1.51838877893725	4.02784091782041	-0.608992495387064	-0.540925642513147	-0.0617885992022944	-0.792947077062731
0	0	0	0	1	-0.467623710831092	0	0	0	0	-1.957816507	30.04994973	-0.145512345505208	-0.324646850473786	0.608557898488589	1.55079493445939	4.07192067327112	1.51838877893725	4.02784091782041	-0.608992495387064	-0.540925642513147	-0.0617885992022944	-0.792947077062731
0	1	0	0	1	-1.76690442418166	0	132	0	0	-1.957816507	30.04994973	-0.145512345505208	-0.324646850473786	0.608557898488589	1.55079493445939	4.07192067327112	1.51838877893725	4.02784091782041	-0.608992495387064	-0.540925642513147	-0.0617885992022944	-0.792947077062731
0	0	0	0	1	-0.467623710831092	0	0	0	0	-1.957816507	30.04994973	-0.145512345505208	-0.324646850473786	0.608557898488589	1.55079493445939	4.07192067327112	1.51838877893725	4.02784091782041	-0.608992495387064	-0.540925642513147	-0.0617885992022944	-0.792947077062731
0	0	0	0	1	-1.76690442418166	0	0	0	0	-1.957816507	30.04994973	-0.145512345505208	-0.324646850473786	0.608557898488589	1.55079493445939	4.07192067327112	1.51838877893725	4.02784091782041	-0.608992495387064	-0.540925642513147	-0.0617885992022944	-0.792947077062731
0	1	0	0	0	-0.467623710831092	0	132	0	0	-1.957816507	30.04994973	-0.145512345505208	-0.324646850473786	0.608557898488589	1.55079493445939	4.07192067327112	1.51838877893725	4.02784091782041	-0.608992495387064	-0.540925642513147	-0.0617885992022944	-0.792947077062731
0	0	0	0	0	-0.467623710831092	0	0	0	0	-1.957816507	30.04994973	-0.145512345505208	-0.324646850473786	0.608557898488589	1.55079493445939	4.07192067327112	1.51838877893725	4.02784091782041	-0.608992495387064	-0.540925642513147	-0.0617885992022944	-0.792947077062731
0	0	0	0	1	-0.467623710831092	0	0	0	0	-1.957816507	30.04994973	-0.145512345505208	-0.324646850473786	0.608557898488589	1.55079493445939	4.07192067327112	1.51838877893725	4.02784091782041	-0.608992495387064	-0.540925642513147	-0.0617885992022944	-0.792947077062731
0	0	0	0	1	-0.467623710831092	0	0	0	0	-1.957816507	30.04994973	-0.145512345505208	-0.324646850473786	0.608557898488589	1.55079493445939	4.07192067327112	1.51838877893725	4.02784091782041	-0.608992495387064	-0.540925642513147	-0.0617885992022944	-0.792947077062731
0	1	0	0	1	-0.467623710831092	0	324	0	0	-1.957816507	30.04994973	-0.145512345505208	-0.324646850473786	0.608557898488589	1.55079493445939	4.07192067327112	1.51838877893725	4.02784091782041	-0.608992495387064	-0.540925642513147	-0.0617885992022944	-0.792947077062731
0	1	0	0	1	-0.467623710831092	0	912	0	0	-1.957816507	30.04994973	-0.145512345505208	-0.324646850473786	0.608557898488589	1.55079493445939	4.07192067327112	1.51838877893725	4.02784091782041	-0.608992495387064	-0.540925642513147	-0.0617885992022944	-0.792947077062731
0	0	0	0	1	-0.467623710831092	0	0	0	0	-1.957816507	30.04994973	-0.145512345505208	-0.324646850473786	0.608557898488589	1.55079493445939	4.07192067327112	1.51838877893725	4.02784091782041	-0.608992495387064	-0.540925642513147	-0.0617885992022944	-0.792947077062731
0	0	0	0	1	-0.467623710831092	0	0	0	0	-1.957816507	30.04994973	-0.145512345505208	-0.324646850473786	0.608557898488589	1.55079493445939	4.07192067327112	1.51838877893725	4.02784091782041	-0.608992495387064	-0.540925642513147	-0.0617885992022944	-0.792947077062731
0	0	0	1	1	-1.76690442418166	0	0	0	12	-1.957816507	30.04994973	-0.145512345505208	-0.324646850473786	0.608557898488589	1.55079493445939	4.07192067327112	1.51838877893725	4.02784091782041	-0.608992495387064	-0.540925642513147	-0.0617885992022944	-0.792947077062731
0	0	0	0	1	-0.467623710831092	0	0	0	0	-1.957816507	30.04994973	-0.145512345505208	-0.324646850473786	0.608557898488589	1.55079493445939	4.07192067327112	1.51838877893725	4.02784091782041	-0.608992495387064	-0.540925642513147	-0.0617885992022944	-0.792947077062731
0	0	0	0	1	-1.76690442418166	0	0	0	0	-1.957816507	30.04994973	-0.145512345505208	-0.324646850473786	0.608557898488589	1.55079493445939	4.07192067327112	1.51838877893725	4.02784091782041	-0.608992495387064	-0.540925642513147	-0.0617885992022944	-0.792947077062731
0	0	0	0	0	-1.76690442418166	0	0	0	0	-1.957816507	30.04994973	-0.145512345505208	-0.324646850473786	0.608557898488589	1.55079493445939	4.07192067327112	1.51838877893725	4.02784091782041	-0.608992495387064	-0.540925642513147	-0.0617885992022944	-0.792947077062731
0	0	0	0	1	-0.467623710831092	0	0	0	0	-1.957816507	30.04994973	-0.145512345505208	-0.324646850473786	0.608557898488589	1.55079493445939	4.07192067327112	1.51838877893725	4.02784091782041	-0.608992495387064	-0.540925642513147	-0.0617885992022944	-0.792947077062731
0	0	0	0	0	-1.76690442418166	0	0	0	0	-1.957816507	30.04994973	-0.145512345505208	-0.324646850473786	0.608557898488589	1.55079493445939	4.07192067327112	1.51838877893725	4.02784091782041	-0.608992495387064	-0.540925642513147	-0.0617885992022944	-0.792947077062731
0	0	0	0	0	-0.467623710831092	0	0	0	0	-1.957816507	30.04994973	-0.145512345505208	-0.324646850473786	0.608557898488589	1.55079493445939	4.07192067327112	1.51838877893725	4.02784091782041	-0.608992495387064	-0.540925642513147	-0.0617885992022944	-0.792947077062731
0	0	0	0	0	-1.76690442418166	0	0	0	0	-1.957816507	30.04994973	-0.145512345505208	-0.324646850473786	0.608557898488589	1.55079493445939	4.07192067327112	1.51838877893725	4.02784091782041	-0.608992495387064	-0.540925642513147	-0.0617885992022944	-0.792947077062731
0	0	0	0	0	-0.467623710831092	0	0	0	0	-1.957816507	30.04994973	-0.145512345505208	-0.324646850473786	0.608557898488589	1.55079493445939	4.07192067327112	1.51838877893725	4.02784091782041	-0.608992495387064	-0.540925642513147	-0.0617885992022944	-0.792947077062731
0	1	0	0	0	-0.467623710831092	0	36	0	0	-1.957816507	30.04994973	-0.145512345505208	-0.324646850473786	0.608557898488589	1.55079493445939	4.07192067327112	1.51838877893725	4.02784091782041	-0.608992495387064	-0.540925642513147	-0.0617885992022944	-0.792947077062731
0	0	0	0	0	-1.76690442418166	0	0	0	0	-1.957816507	30.04994973	-0.145512345505208	-0.324646850473786	0.608557898488589	1.55079493445939	4.07192067327112	1.51838877893725	4.02784091782041	-0.608992495387064	-0.540925642513147	-0.0617885992022944	-0.792947077062731
0	0	0	0	0	-0.467623710831092	0	0	0	0	-1.957816507	30.04994973	-0.145512345505208	-0.324646850473786	0.608557898488589	1.55079493445939	4.07192067327112	1.51838877893725	4.02784091782041	-0.608992495387064	-0.540925642513147	-0.0617885992022944	-0.792947077062731
0	0	0	0	0	-0.467623710831092	0	0	0	0	-1.957816507	30.04994973	-0.145512345505208	-0.324646850473786	0.608557898488589	1.55079493445939	4.07192067327112	1.51838877893725	4.02784091782041	-0.608992495387064	-0.540925642513147	-0.0617885992022944	-0.792947077062731
0	0	0	0	0	-0.467623710831092	0	0	0	0	-1.957816507	30.04994973	-0.145512345505208	-0.324646850473786	0.608557898488589	1.55079493445939	4.07192067327112	1.51838877893725	4.02784091782041	-0.608992495387064	-0.540925642513147	-0.0617885992022944	-0.792947077062731
0	0	0	0	0	-1.76690442418166	0	0	0	0	-1.957816507	30.04994973	-0.145512345505208	-0.324646850473786	0.608557898488589	1.55079493445939	4.07192067327112	1.51838877893725	4.02784091782041	-0.608992495387064	-0.540925642513147	-0.0617885992022944	-0.792947077062731
0	0	0	0	0	-1.76690442418166	0	0	0	0	-1.957816507	30.04994973	-0.145512345505208	-0.324646850473786	0.608557898488589	1.55079493445939	4.07192067327112	1.51838877893725	4.02784091782041	-0.608992495387064	-0.540925642513147	-0.0617885992022944	-0.792947077062731
0	1	0	1	0	-1.76690442418166	0	24	0	24	-1.957816507	30.04994973	-0.145512345505208	-0.324646850473786	0.608557898488589	1.55079493445939	4.07192067327112	1.51838877893725	4.02784091782041	-0.608992495387064	-0.540925642513147	-0.0617885992022944	-0.792947077062731
0	0	0	0	0	-0.467623710831092	0	0	0	0	-1.957816507	30.04994973	-0.145512345505208	-0.324646850473786	0.608557898488589	1.55079493445939	4.07192067327112	1.51838877893725	4.02784091782041	-0.608992495387064	-0.540925642513147	-0.0617885992022944	-0.792947077062731
0	0	0	0	0	-0.467623710831092	0	0	0	0	-1.957816507	30.04994973	-0.145512345505208	-0.324646850473786	0.608557898488589	1.55079493445939	4.07192067327112	1.51838877893725	4.02784091782041	-0.608992495387064	-0.540925642513147	-0.0617885992022944	-0.792947077062731
0	0	0	0	0	-1.76690442418166	0	0	0	0	-1.957816507	30.04994973	-0.145512345505208	-0.324646850473786	0.608557898488589	1.55079493445939	4.07192067327112	1.51838877893725	4.02784091782041	-0.608992495387064	-0.540925642513147	-0.0617885992022944	-0.792947077062731
0	0	0	0	0	-0.467623710831092	0	0	0	0	-1.957816507	30.04994973	-0.145512345505208	-0.324646850473786	0.608557898488589	1.55079493445939	4.07192067327112	1.51838877893725	4.02784091782041	-0.608992495387064	-0.540925642513147	-0.0617885992022944	-0.792947077062731
0	0	0	0	1	-0.467623710831092	0	0	0	0	-1.975356478	30.0551864	-0.119677617346461	-0.393499324973788	0.700390961721751	1.55079493445939	4.07192067327112	1.51838877893725	4.01295598856959	-0.367259009889919	-0.540925642513147	-0.329527091522739	-0.566909824068157
0	0	0	0	1	-0.467623710831092	0	0	0	0	-1.975356478	30.0551864	-0.119677617346461	-0.393499324973788	0.700390961721751	1.55079493445939	4.07192067327112	1.51838877893725	4.01295598856959	-0.367259009889919	-0.540925642513147	-0.329527091522739	-0.566909824068157
0	0	0	0	1	-0.467623710831092	0	0	0	0	-1.975356478	30.0551864	-0.119677617346461	-0.393499324973788	0.700390961721751	1.55079493445939	4.07192067327112	1.51838877893725	4.01295598856959	-0.367259009889919	-0.540925642513147	-0.329527091522739	-0.566909824068157
0	0	0	0	1	-0.467623710831092	0	0	0	0	-1.975356478	30.0551864	-0.119677617346461	-0.393499324973788	0.700390961721751	1.55079493445939	4.07192067327112	1.51838877893725	4.01295598856959	-0.367259009889919	-0.540925642513147	-0.329527091522739	-0.566909824068157
0	0	0	0	1	0.83165700251948	0	0	0	0	-1.975356478	30.0551864	-0.119677617346461	-0.393499324973788	0.700390961721751	1.55079493445939	4.07192067327112	1.51838877893725	4.01295598856959	-0.367259009889919	-0.540925642513147	-0.329527091522739	-0.566909824068157
0	0	0	0	1	-0.467623710831092	0	0	0	0	-1.975356478	30.0551864	-0.119677617346461	-0.393499324973788	0.700390961721751	1.55079493445939	4.07192067327112	1.51838877893725	4.01295598856959	-0.367259009889919	-0.540925642513147	-0.329527091522739	-0.566909824068157
0	0	0	0	1	0.83165700251948	0	0	0	0	-1.975356478	30.0551864	-0.119677617346461	-0.393499324973788	0.700390961721751	1.55079493445939	4.07192067327112	1.51838877893725	4.01295598856959	-0.367259009889919	-0.540925642513147	-0.329527091522739	-0.566909824068157
0	0	0	0	1	0.83165700251948	0	0	0	0	-1.975356478	30.0551864	-0.119677617346461	-0.393499324973788	0.700390961721751	1.55079493445939	4.07192067327112	1.51838877893725	4.01295598856959	-0.367259009889919	-0.540925642513147	-0.329527091522739	-0.566909824068157
0	0	0	0	1	-0.467623710831092	0	0	0	0	-1.975356478	30.0551864	-0.119677617346461	-0.393499324973788	0.700390961721751	1.55079493445939	4.07192067327112	1.51838877893725	4.01295598856959	-0.367259009889919	-0.540925642513147	-0.329527091522739	-0.566909824068157
0	0	0	0	1	0.83165700251948	0	0	0	0	-1.975356478	30.0551864	-0.119677617346461	-0.393499324973788	0.700390961721751	1.55079493445939	4.07192067327112	1.51838877893725	4.01295598856959	-0.367259009889919	-0.540925642513147	-0.329527091522739	-0.566909824068157
0	0	0	0	1	-0.467623710831092	0	0	0	0	-1.975356478	30.0551864	-0.119677617346461	-0.393499324973788	0.700390961721751	1.55079493445939	4.07192067327112	1.51838877893725	4.01295598856959	-0.367259009889919	-0.540925642513147	-0.329527091522739	-0.566909824068157
0	0	0	0	1	-0.467623710831092	0	0	0	0	-1.975356478	30.0551864	-0.119677617346461	-0.393499324973788	0.700390961721751	1.55079493445939	4.07192067327112	1.51838877893725	4.01295598856959	-0.367259009889919	-0.540925642513147	-0.329527091522739	-0.566909824068157
0	0	0	0	1	-0.467623710831092	0	0	0	0	-1.975356478	30.0551864	-0.119677617346461	-0.393499324973788	0.700390961721751	1.55079493445939	4.07192067327112	1.51838877893725	4.01295598856959	-0.367259009889919	-0.540925642513147	-0.329527091522739	-0.566909824068157
0	0	0	0	1	-1.76690442418166	0	0	0	0	-1.975356478	30.0551864	-0.119677617346461	-0.393499324973788	0.700390961721751	1.55079493445939	4.07192067327112	1.51838877893725	4.01295598856959	-0.367259009889919	-0.540925642513147	-0.329527091522739	-0.566909824068157
0	0	0	0	1	-0.467623710831092	0	0	0	0	-1.975356478	30.0551864	-0.119677617346461	-0.393499324973788	0.700390961721751	1.55079493445939	4.07192067327112	1.51838877893725	4.01295598856959	-0.367259009889919	-0.540925642513147	-0.329527091522739	-0.566909824068157
0	0	0	0	0	-1.76690442418166	0	0	0	0	-1.975356478	30.0551864	-0.119677617346461	-0.393499324973788	0.700390961721751	1.55079493445939	4.07192067327112	1.51838877893725	4.01295598856959	-0.367259009889919	-0.540925642513147	-0.329527091522739	-0.566909824068157
0	0	0	0	0	-0.467623710831092	0	0	0	0	-1.975356478	30.0551864	-0.119677617346461	-0.393499324973788	0.700390961721751	1.55079493445939	4.07192067327112	1.51838877893725	4.01295598856959	-0.367259009889919	-0.540925642513147	-0.329527091522739	-0.566909824068157
0	0	0	0	0	-1.76690442418166	0	0	0	0	-1.975356478	30.0551864	-0.119677617346461	-0.393499324973788	0.700390961721751	1.55079493445939	4.07192067327112	1.51838877893725	4.01295598856959	-0.367259009889919	-0.540925642513147	-0.329527091522739	-0.566909824068157
0	0	0	0	0	-1.76690442418166	0	0	0	0	-1.975356478	30.0551864	-0.119677617346461	-0.393499324973788	0.700390961721751	1.55079493445939	4.07192067327112	1.51838877893725	4.01295598856959	-0.367259009889919	-0.540925642513147	-0.329527091522739	-0.566909824068157
0	0	0	0	0	-1.76690442418166	0	0	0	0	-1.975356478	30.0551864	-0.119677617346461	-0.393499324973788	0.700390961721751	1.55079493445939	4.07192067327112	1.51838877893725	4.01295598856959	-0.367259009889919	-0.540925642513147	-0.329527091522739	-0.566909824068157
0	0	0	0	0	-1.76690442418166	0	0	0	0	-1.975356478	30.0551864	-0.119677617346461	-0.393499324973788	0.700390961721751	1.55079493445939	4.07192067327112	1.51838877893725	4.01295598856959	-0.367259009889919	-0.540925642513147	-0.329527091522739	-0.566909824068157
0	0	0	0	0	-1.76690442418166	0	0	0	0	-1.975356478	30.0551864	-0.119677617346461	-0.393499324973788	0.700390961721751	1.55079493445939	4.07192067327112	1.51838877893725	4.01295598856959	-0.367259009889919	-0.540925642513147	-0.329527091522739	-0.566909824068157
0	0	0	0	0	-1.76690442418166	0	0	0	0	-1.975356478	30.0551864	-0.119677617346461	-0.393499324973788	0.700390961721751	1.55079493445939	4.07192067327112	1.51838877893725	4.01295598856959	-0.367259009889919	-0.540925642513147	-0.329527091522739	-0.566909824068157
0	0	0	0	0	0.83165700251948	0	0	0	0	-1.975356478	30.0551864	-0.119677617346461	-0.393499324973788	0.700390961721751	1.55079493445939	4.07192067327112	1.51838877893725	4.01295598856959	-0.367259009889919	-0.540925642513147	-0.329527091522739	-0.566909824068157
0	0	0	0	0	-1.76690442418166	0	0	0	0	-1.975356478	30.0551864	-0.119677617346461	-0.393499324973788	0.700390961721751	1.55079493445939	4.07192067327112	1.51838877893725	4.01295598856959	-0.367259009889919	-0.540925642513147	-0.329527091522739	-0.566909824068157
0	0	0	0	0	-1.76690442418166	0	0	0	0	-1.975356478	30.0551864	-0.119677617346461	-0.393499324973788	0.700390961721751	1.55079493445939	4.07192067327112	1.51838877893725	4.01295598856959	-0.367259009889919	-0.540925642513147	-0.329527091522739	-0.566909824068157
0	0	0	0	0	-1.76690442418166	0	0	0	0	-1.975356478	30.0551864	-0.119677617346461	-0.393499324973788	0.700390961721751	1.55079493445939	4.07192067327112	1.51838877893725	4.01295598856959	-0.367259009889919	-0.540925642513147	-0.329527091522739	-0.566909824068157
0	0	0	0	1	-0.467623710831092	0	0	0	0	-1.975356478	30.0551864	-0.119677617346461	-0.393499324973788	0.700390961721751	1.55079493445939	4.07192067327112	1.51838877893725	4.01295598856959	-0.367259009889919	-0.540925642513147	-0.329527091522739	-0.566909824068157
0	0	0	0	0	2.13093771587005	0	0	0	0	-1.975356478	30.0551864	-0.119677617346461	-0.393499324973788	0.700390961721751	1.55079493445939	4.07192067327112	1.51838877893725	4.01295598856959	-0.367259009889919	-0.540925642513147	-0.329527091522739	-0.566909824068157
0	0	0	0	0	-1.76690442418166	0	0	0	0	-1.975356478	30.0551864	-0.119677617346461	-0.393499324973788	0.700390961721751	1.55079493445939	4.07192067327112	1.51838877893725	4.01295598856959	-0.367259009889919	-0.540925642513147	-0.329527091522739	-0.566909824068157
0	0	0	0	0	-0.467623710831092	0	0	0	0	-1.975356478	30.0551864	-0.119677617346461	-0.393499324973788	0.700390961721751	1.55079493445939	4.07192067327112	1.51838877893725	4.01295598856959	-0.367259009889919	-0.540925642513147	-0.329527091522739	-0.566909824068157
0	0	0	0	1	-0.467623710831092	0	0	0	0	-1.975356478	30.0551864	-0.119677617346461	-0.393499324973788	0.700390961721751	1.55079493445939	4.07192067327112	1.51838877893725	4.01295598856959	-0.367259009889919	-0.540925642513147	-0.329527091522739	-0.566909824068157
0	0	0	0	1	0.83165700251948	0	0	0	0	-1.975356478	30.0551864	-0.119677617346461	-0.393499324973788	0.700390961721751	1.55079493445939	4.07192067327112	1.51838877893725	4.01295598856959	-0.367259009889919	-0.540925642513147	-0.329527091522739	-0.566909824068157
0	0	0	0	0	0.83165700251948	0	0	0	0	-1.975356478	30.0551864	-0.119677617346461	-0.393499324973788	0.700390961721751	1.55079493445939	4.07192067327112	1.51838877893725	4.01295598856959	-0.367259009889919	-0.540925642513147	-0.329527091522739	-0.566909824068157
0	0	0	0	0	-1.76690442418166	0	0	0	0	-1.975356478	30.0551864	-0.119677617346461	-0.393499324973788	0.700390961721751	1.55079493445939	4.07192067327112	1.51838877893725	4.01295598856959	-0.367259009889919	-0.540925642513147	-0.329527091522739	-0.566909824068157
0	0	0	0	0	0.83165700251948	0	0	0	0	-1.975356478	30.0551864	-0.119677617346461	-0.393499324973788	0.700390961721751	1.55079493445939	4.07192067327112	1.51838877893725	4.01295598856959	-0.367259009889919	-0.540925642513147	-0.329527091522739	-0.566909824068157
0	0	0	0	0	-0.467623710831092	0	0	0	0	-1.975356478	30.0551864	-0.119677617346461	-0.393499324973788	0.700390961721751	1.55079493445939	4.07192067327112	1.51838877893725	4.01295598856959	-0.367259009889919	-0.540925642513147	-0.329527091522739	-0.566909824068157
0	0	0	0	1	0.83165700251948	0	0	0	0	-1.975356478	30.0551864	-0.119677617346461	-0.393499324973788	0.700390961721751	1.55079493445939	4.07192067327112	1.51838877893725	4.01295598856959	-0.367259009889919	-0.540925642513147	-0.329527091522739	-0.566909824068157
0	0	0	0	1	0.83165700251948	0	0	0	0	-1.975356478	30.0551864	-0.119677617346461	-0.393499324973788	0.700390961721751	1.55079493445939	4.07192067327112	1.51838877893725	4.01295598856959	-0.367259009889919	-0.540925642513147	-0.329527091522739	-0.566909824068157
0	0	0	0	1	-0.467623710831092	0	0	0	0	-1.975356478	30.0551864	-0.119677617346461	-0.393499324973788	0.700390961721751	1.55079493445939	4.07192067327112	1.51838877893725	4.01295598856959	-0.367259009889919	-0.540925642513147	-0.329527091522739	-0.566909824068157
0	0	0	0	1	0.83165700251948	0	0	0	0	-1.975356478	30.0551864	-0.119677617346461	-0.393499324973788	0.700390961721751	1.55079493445939	4.07192067327112	1.51838877893725	4.01295598856959	-0.367259009889919	-0.540925642513147	-0.329527091522739	-0.566909824068157
0	0	0	0	1	0.83165700251948	0	0	0	0	-1.975356478	30.0551864	-0.119677617346461	-0.393499324973788	0.700390961721751	1.55079493445939	4.07192067327112	1.51838877893725	4.01295598856959	-0.367259009889919	-0.540925642513147	-0.329527091522739	-0.566909824068157
0	0	0	0	1	2.13093771587005	0	0	0	0	-1.975356478	30.0551864	-0.119677617346461	-0.393499324973788	0.700390961721751	1.55079493445939	4.07192067327112	1.51838877893725	4.01295598856959	-0.367259009889919	-0.540925642513147	-0.329527091522739	-0.566909824068157
0	0	0	0	1	0.83165700251948	0	0	0	0	-1.975356478	30.0551864	-0.119677617346461	-0.393499324973788	0.700390961721751	1.55079493445939	4.07192067327112	1.51838877893725	4.01295598856959	-0.367259009889919	-0.540925642513147	-0.329527091522739	-0.566909824068157
0	0	0	0	0	-0.467623710831092	0	0	0	0	-1.975356478	30.0551864	-0.119677617346461	-0.393499324973788	0.700390961721751	1.55079493445939	4.07192067327112	1.51838877893725	4.01295598856959	-0.367259009889919	-0.540925642513147	-0.329527091522739	-0.566909824068157
0	0	0	0	0	-1.76690442418166	0	0	0	0	-1.975356478	30.0551864	-0.119677617346461	-0.393499324973788	0.700390961721751	1.55079493445939	4.07192067327112	1.51838877893725	4.01295598856959	-0.367259009889919	-0.540925642513147	-0.329527091522739	-0.566909824068157
0	0	0	0	0	0.83165700251948	0	0	0	0	-1.975356478	30.0551864	-0.119677617346461	-0.393499324973788	0.700390961721751	1.55079493445939	4.07192067327112	1.51838877893725	4.01295598856959	-0.367259009889919	-0.540925642513147	-0.329527091522739	-0.566909824068157
0	0	0	0	0	-0.467623710831092	0	0	0	0	-1.975356478	30.0551864	-0.119677617346461	-0.393499324973788	0.700390961721751	1.55079493445939	4.07192067327112	1.51838877893725	4.01295598856959	-0.367259009889919	-0.540925642513147	-0.329527091522739	-0.566909824068157
0	0	0	0	0	-1.76690442418166	0	0	0	0	-1.975356478	30.0551864	-0.119677617346461	-0.393499324973788	0.700390961721751	1.55079493445939	4.07192067327112	1.51838877893725	4.01295598856959	-0.367259009889919	-0.540925642513147	-0.329527091522739	-0.566909824068157
0	0	0	0	0	0.83165700251948	0	0	0	0	-1.975356478	30.0551864	-0.119677617346461	-0.393499324973788	0.700390961721751	1.55079493445939	4.07192067327112	1.51838877893725	4.01295598856959	-0.367259009889919	-0.540925642513147	-0.329527091522739	-0.566909824068157
0	0	0	0	1	-0.467623710831092	0	0	0	0	-2.171865604	29.64078649	0.364740247139296	-0.617153143013412	-0.266530780143038	0.160859412905748	-0.612399960997411	-0.685185231587401	1.12307625082667	0.225086170063365	-0.141487316002525	1.00916537007948	-0.312398686168744
0	0	0	0	0	0.83165700251948	0	0	0	0	-2.171865604	29.64078649	0.364740247139296	-0.617153143013412	-0.266530780143038	0.160859412905748	-0.612399960997411	-0.685185231587401	1.12307625082667	0.225086170063365	-0.141487316002525	1.00916537007948	-0.312398686168744
0	0	0	0	0	0.83165700251948	0	0	0	0	-2.171865604	29.64078649	0.364740247139296	-0.617153143013412	-0.266530780143038	0.160859412905748	-0.612399960997411	-0.685185231587401	1.12307625082667	0.225086170063365	-0.141487316002525	1.00916537007948	-0.312398686168744
0	0	0	0	1	0.83165700251948	0	0	0	0	-2.171865604	29.64078649	0.364740247139296	-0.617153143013412	-0.266530780143038	0.160859412905748	-0.612399960997411	-0.685185231587401	1.12307625082667	0.225086170063365	-0.141487316002525	1.00916537007948	-0.312398686168744
0	0	0	0	1	0.83165700251948	0	0	0	0	-2.171865604	29.64078649	0.364740247139296	-0.617153143013412	-0.266530780143038	0.160859412905748	-0.612399960997411	-0.685185231587401	1.12307625082667	0.225086170063365	-0.141487316002525	1.00916537007948	-0.312398686168744
0	0	0	0	0	-0.467623710831092	0	0	0	0	-2.171865604	29.64078649	0.364740247139296	-0.617153143013412	-0.266530780143038	0.160859412905748	-0.612399960997411	-0.685185231587401	1.12307625082667	0.225086170063365	-0.141487316002525	1.00916537007948	-0.312398686168744
0	0	0	0	0	-1.76690442418166	0	0	0	0	-2.171865604	29.64078649	0.364740247139296	-0.617153143013412	-0.266530780143038	0.160859412905748	-0.612399960997411	-0.685185231587401	1.12307625082667	0.225086170063365	-0.141487316002525	1.00916537007948	-0.312398686168744
0	0	0	0	0	-0.467623710831092	0	0	0	0	-2.171865604	29.64078649	0.364740247139296	-0.617153143013412	-0.266530780143038	0.160859412905748	-0.612399960997411	-0.685185231587401	1.12307625082667	0.225086170063365	-0.141487316002525	1.00916537007948	-0.312398686168744
0	0	0	0	0	-0.467623710831092	0	0	0	0	-2.171865604	29.64078649	0.364740247139296	-0.617153143013412	-0.266530780143038	0.160859412905748	-0.612399960997411	-0.685185231587401	1.12307625082667	0.225086170063365	-0.141487316002525	1.00916537007948	-0.312398686168744
0	0	0	0	1	0.83165700251948	0	0	0	0	-2.171865604	29.64078649	0.364740247139296	-0.617153143013412	-0.266530780143038	0.160859412905748	-0.612399960997411	-0.685185231587401	1.12307625082667	0.225086170063365	-0.141487316002525	1.00916537007948	-0.312398686168744
0	0	0	0	1	0.83165700251948	0	0	0	0	-2.171865604	29.64078649	0.364740247139296	-0.617153143013412	-0.266530780143038	0.160859412905748	-0.612399960997411	-0.685185231587401	1.12307625082667	0.225086170063365	-0.141487316002525	1.00916537007948	-0.312398686168744
0	0	0	0	1	0.83165700251948	0	0	0	0	-2.171865604	29.64078649	0.364740247139296	-0.617153143013412	-0.266530780143038	0.160859412905748	-0.612399960997411	-0.685185231587401	1.12307625082667	0.225086170063365	-0.141487316002525	1.00916537007948	-0.312398686168744
0	0	0	0	1	0.83165700251948	0	0	0	0	-2.171865604	29.64078649	0.364740247139296	-0.617153143013412	-0.266530780143038	0.160859412905748	-0.612399960997411	-0.685185231587401	1.12307625082667	0.225086170063365	-0.141487316002525	1.00916537007948	-0.312398686168744
0	0	0	0	1	-0.467623710831092	0	0	0	0	-2.171865604	29.64078649	0.364740247139296	-0.617153143013412	-0.266530780143038	0.160859412905748	-0.612399960997411	-0.685185231587401	1.12307625082667	0.225086170063365	-0.141487316002525	1.00916537007948	-0.312398686168744
0	0	0	0	1	-0.467623710831092	0	0	0	0	-2.171865604	29.64078649	0.364740247139296	-0.617153143013412	-0.266530780143038	0.160859412905748	-0.612399960997411	-0.685185231587401	1.12307625082667	0.225086170063365	-0.141487316002525	1.00916537007948	-0.312398686168744
0	0	0	0	1	0.83165700251948	0	0	0	0	-2.171865604	29.64078649	0.364740247139296	-0.617153143013412	-0.266530780143038	0.160859412905748	-0.612399960997411	-0.685185231587401	1.12307625082667	0.225086170063365	-0.141487316002525	1.00916537007948	-0.312398686168744
0	0	0	0	0	-0.467623710831092	0	0	0	0	-2.171865604	29.64078649	0.364740247139296	-0.617153143013412	-0.266530780143038	0.160859412905748	-0.612399960997411	-0.685185231587401	1.12307625082667	0.225086170063365	-0.141487316002525	1.00916537007948	-0.312398686168744
0	0	0	0	0	-0.467623710831092	0	0	0	0	-2.171865604	29.64078649	0.364740247139296	-0.617153143013412	-0.266530780143038	0.160859412905748	-0.612399960997411	-0.685185231587401	1.12307625082667	0.225086170063365	-0.141487316002525	1.00916537007948	-0.312398686168744
0	1	0	0	1	-0.467623710831092	0	240	0	0	-2.171865604	29.64078649	0.364740247139296	-0.617153143013412	-0.266530780143038	0.160859412905748	-0.612399960997411	-0.685185231587401	1.12307625082667	0.225086170063365	-0.141487316002525	1.00916537007948	-0.312398686168744
0	0	0	0	0	-0.467623710831092	0	0	0	0	-2.171865604	29.64078649	0.364740247139296	-0.617153143013412	-0.266530780143038	0.160859412905748	-0.612399960997411	-0.685185231587401	1.12307625082667	0.225086170063365	-0.141487316002525	1.00916537007948	-0.312398686168744
0	0	0	0	1	-1.76690442418166	0	0	0	0	-2.171865604	29.64078649	0.364740247139296	-0.617153143013412	-0.266530780143038	0.160859412905748	-0.612399960997411	-0.685185231587401	1.12307625082667	0.225086170063365	-0.141487316002525	1.00916537007948	-0.312398686168744
0	0	0	0	0	-0.467623710831092	0	0	0	0	-2.171865604	29.64078649	0.364740247139296	-0.617153143013412	-0.266530780143038	0.160859412905748	-0.612399960997411	-0.685185231587401	1.12307625082667	0.225086170063365	-0.141487316002525	1.00916537007948	-0.312398686168744
0	0	0	0	0	0.83165700251948	0	0	0	0	-2.171865604	29.64078649	0.364740247139296	-0.617153143013412	-0.266530780143038	0.160859412905748	-0.612399960997411	-0.685185231587401	1.12307625082667	0.225086170063365	-0.141487316002525	1.00916537007948	-0.312398686168744
0	0	0	0	1	0.83165700251948	0	0	0	0	-2.171865604	29.64078649	0.364740247139296	-0.617153143013412	-0.266530780143038	0.160859412905748	-0.612399960997411	-0.685185231587401	1.12307625082667	0.225086170063365	-0.141487316002525	1.00916537007948	-0.312398686168744
0	0	0	0	1	-0.467623710831092	0	0	0	0	-2.171865604	29.64078649	0.364740247139296	-0.617153143013412	-0.266530780143038	0.160859412905748	-0.612399960997411	-0.685185231587401	1.12307625082667	0.225086170063365	-0.141487316002525	1.00916537007948	-0.312398686168744
0	0	0	0	0	0.83165700251948	0	0	0	0	-2.171865604	29.64078649	0.364740247139296	-0.617153143013412	-0.266530780143038	0.160859412905748	-0.612399960997411	-0.685185231587401	1.12307625082667	0.225086170063365	-0.141487316002525	1.00916537007948	-0.312398686168744
0	0	0	0	0	-0.467623710831092	0	0	0	0	-2.171865604	29.64078649	0.364740247139296	-0.617153143013412	-0.266530780143038	0.160859412905748	-0.612399960997411	-0.685185231587401	1.12307625082667	0.225086170063365	-0.141487316002525	1.00916537007948	-0.312398686168744
0	0	0	0	0	0.83165700251948	0	0	0	0	-2.171865604	29.64078649	0.364740247139296	-0.617153143013412	-0.266530780143038	0.160859412905748	-0.612399960997411	-0.685185231587401	1.12307625082667	0.225086170063365	-0.141487316002525	1.00916537007948	-0.312398686168744
0	0	0	0	0	0.83165700251948	0	0	0	0	-2.171865604	29.64078649	0.364740247139296	-0.617153143013412	-0.266530780143038	0.160859412905748	-0.612399960997411	-0.685185231587401	1.12307625082667	0.225086170063365	-0.141487316002525	1.00916537007948	-0.312398686168744
0	0	0	0	0	-0.467623710831092	0	0	0	0	-2.171865604	29.64078649	0.364740247139296	-0.617153143013412	-0.266530780143038	0.160859412905748	-0.612399960997411	-0.685185231587401	1.12307625082667	0.225086170063365	-0.141487316002525	1.00916537007948	-0.312398686168744
0	0	0	0	0	-0.467623710831092	0	0	0	0	-2.171865604	29.64078649	0.364740247139296	-0.617153143013412	-0.266530780143038	0.160859412905748	-0.612399960997411	-0.685185231587401	1.12307625082667	0.225086170063365	-0.141487316002525	1.00916537007948	-0.312398686168744
0	0	0	0	1	-1.76690442418166	0	0	0	0	-2.171865604	29.64078649	0.364740247139296	-0.617153143013412	-0.266530780143038	0.160859412905748	-0.612399960997411	-0.685185231587401	1.12307625082667	0.225086170063365	-0.141487316002525	1.00916537007948	-0.312398686168744
0	0	0	0	1	0.83165700251948	0	0	0	0	-2.171865604	29.64078649	0.364740247139296	-0.617153143013412	-0.266530780143038	0.160859412905748	-0.612399960997411	-0.685185231587401	1.12307625082667	0.225086170063365	-0.141487316002525	1.00916537007948	-0.312398686168744
0	0	0	0	1	0.83165700251948	0	0	0	0	-2.171865604	29.64078649	0.364740247139296	-0.617153143013412	-0.266530780143038	0.160859412905748	-0.612399960997411	-0.685185231587401	1.12307625082667	0.225086170063365	-0.141487316002525	1.00916537007948	-0.312398686168744
0	0	0	0	1	0.83165700251948	0	0	0	0	-2.171865604	29.64078649	0.364740247139296	-0.617153143013412	-0.266530780143038	0.160859412905748	-0.612399960997411	-0.685185231587401	1.12307625082667	0.225086170063365	-0.141487316002525	1.00916537007948	-0.312398686168744
0	0	0	0	0	-1.76690442418166	0	0	0	0	-2.171865604	29.64078649	0.364740247139296	-0.617153143013412	-0.266530780143038	0.160859412905748	-0.612399960997411	-0.685185231587401	1.12307625082667	0.225086170063365	-0.141487316002525	1.00916537007948	-0.312398686168744
0	0	0	0	0	-0.467623710831092	0	0	0	0	-2.171865604	29.64078649	0.364740247139296	-0.617153143013412	-0.266530780143038	0.160859412905748	-0.612399960997411	-0.685185231587401	1.12307625082667	0.225086170063365	-0.141487316002525	1.00916537007948	-0.312398686168744
0	0	0	0	0	-0.467623710831092	0	0	0	0	-2.171865604	29.64078649	0.364740247139296	-0.617153143013412	-0.266530780143038	0.160859412905748	-0.612399960997411	-0.685185231587401	1.12307625082667	0.225086170063365	-0.141487316002525	1.00916537007948	-0.312398686168744
0	0	0	0	0	-1.76690442418166	0	0	0	0	-2.171865604	29.64078649	0.364740247139296	-0.617153143013412	-0.266530780143038	0.160859412905748	-0.612399960997411	-0.685185231587401	1.12307625082667	0.225086170063365	-0.141487316002525	1.00916537007948	-0.312398686168744
0	0	0	0	1	-0.467623710831092	0	0	0	0	-2.171865604	29.64078649	0.364740247139296	-0.617153143013412	-0.266530780143038	0.160859412905748	-0.612399960997411	-0.685185231587401	1.12307625082667	0.225086170063365	-0.141487316002525	1.00916537007948	-0.312398686168744
0	1	0	0	1	-0.467623710831092	0	120	0	0	-2.171865604	29.64078649	0.364740247139296	-0.617153143013412	-0.266530780143038	0.160859412905748	-0.612399960997411	-0.685185231587401	1.12307625082667	0.225086170063365	-0.141487316002525	1.00916537007948	-0.312398686168744
0	0	0	0	1	0.83165700251948	0	0	0	0	-2.171865604	29.64078649	0.364740247139296	-0.617153143013412	-0.266530780143038	0.160859412905748	-0.612399960997411	-0.685185231587401	1.12307625082667	0.225086170063365	-0.141487316002525	1.00916537007948	-0.312398686168744
0	0	0	0	0	0.83165700251948	0	0	0	0	-2.171865604	29.64078649	0.364740247139296	-0.617153143013412	-0.266530780143038	0.160859412905748	-0.612399960997411	-0.685185231587401	1.12307625082667	0.225086170063365	-0.141487316002525	1.00916537007948	-0.312398686168744
0	0	0	0	1	0.83165700251948	0	0	0	0	-2.171865604	29.64078649	0.364740247139296	-0.617153143013412	-0.266530780143038	0.160859412905748	-0.612399960997411	-0.685185231587401	1.12307625082667	0.225086170063365	-0.141487316002525	1.00916537007948	-0.312398686168744
0	0	0	0	0	0.83165700251948	0	0	0	0	-2.171865604	29.64078649	0.364740247139296	-0.617153143013412	-0.266530780143038	0.160859412905748	-0.612399960997411	-0.685185231587401	1.12307625082667	0.225086170063365	-0.141487316002525	1.00916537007948	-0.312398686168744
0	0	0	0	1	0.83165700251948	0	0	0	0	-2.171865604	29.64078649	0.364740247139296	-0.617153143013412	-0.266530780143038	0.160859412905748	-0.612399960997411	-0.685185231587401	1.12307625082667	0.225086170063365	-0.141487316002525	1.00916537007948	-0.312398686168744
0	1	0	0	0	0.83165700251948	0	144	0	0	-2.171865604	29.64078649	0.364740247139296	-0.617153143013412	-0.266530780143038	0.160859412905748	-0.612399960997411	-0.685185231587401	1.12307625082667	0.225086170063365	-0.141487316002525	1.00916537007948	-0.312398686168744
0	0	0	0	0	0.83165700251948	0	0	0	0	-2.171865604	29.64078649	0.364740247139296	-0.617153143013412	-0.266530780143038	0.160859412905748	-0.612399960997411	-0.685185231587401	1.12307625082667	0.225086170063365	-0.141487316002525	1.00916537007948	-0.312398686168744
0	0	0	0	1	-1.76690442418166	0	0	0	0	-2.171865604	29.64078649	0.364740247139296	-0.617153143013412	-0.266530780143038	0.160859412905748	-0.612399960997411	-0.685185231587401	1.12307625082667	0.225086170063365	-0.141487316002525	1.00916537007948	-0.312398686168744
0	0	0	0	1	0.83165700251948	0	0	0	0	-2.171865604	29.64078649	0.364740247139296	-0.617153143013412	-0.266530780143038	0.160859412905748	-0.612399960997411	-0.685185231587401	1.12307625082667	0.225086170063365	-0.141487316002525	1.00916537007948	-0.312398686168744
0	0	0	1	1	-0.467623710831092	0	0	0	60	-2.443299613	28.96325008	0.293155410357543	1.7967932605493	-0.465131493966143	0.174925012381758	0.847225455926763	1.21512316753327	-0.164125605123093	-0.0688734481864681	2.81113702234133	0.473688385438595	0.994300461307565
0	0	0	0	1	0.83165700251948	0	0	0	0	-2.443299613	28.96325008	0.293155410357543	1.7967932605493	-0.465131493966143	0.174925012381758	0.847225455926763	1.21512316753327	-0.164125605123093	-0.0688734481864681	2.81113702234133	0.473688385438595	0.994300461307565
0	1	0	1	1	0.83165700251948	0	2040	0	120	-2.443299613	28.96325008	0.293155410357543	1.7967932605493	-0.465131493966143	0.174925012381758	0.847225455926763	1.21512316753327	-0.164125605123093	-0.0688734481864681	2.81113702234133	0.473688385438595	0.994300461307565
0	1	0	1	1	-0.467623710831092	0	5376	0	336	-2.443299613	28.96325008	0.293155410357543	1.7967932605493	-0.465131493966143	0.174925012381758	0.847225455926763	1.21512316753327	-0.164125605123093	-0.0688734481864681	2.81113702234133	0.473688385438595	0.994300461307565
0	0	0	1	1	0.83165700251948	0	0	0	84	-2.443299613	28.96325008	0.293155410357543	1.7967932605493	-0.465131493966143	0.174925012381758	0.847225455926763	1.21512316753327	-0.164125605123093	-0.0688734481864681	2.81113702234133	0.473688385438595	0.994300461307565
0	0	1	0	1	-0.467623710831092	0	0	360	0	-2.443299613	28.96325008	0.293155410357543	1.7967932605493	-0.465131493966143	0.174925012381758	0.847225455926763	1.21512316753327	-0.164125605123093	-0.0688734481864681	2.81113702234133	0.473688385438595	0.994300461307565
0	0	0	0	1	-0.467623710831092	0	0	0	0	-2.443299613	28.96325008	0.293155410357543	1.7967932605493	-0.465131493966143	0.174925012381758	0.847225455926763	1.21512316753327	-0.164125605123093	-0.0688734481864681	2.81113702234133	0.473688385438595	0.994300461307565
0	0	0	0	1	-0.467623710831092	0	0	0	0	-2.443299613	28.96325008	0.293155410357543	1.7967932605493	-0.465131493966143	0.174925012381758	0.847225455926763	1.21512316753327	-0.164125605123093	-0.0688734481864681	2.81113702234133	0.473688385438595	0.994300461307565
0	0	0	0	1	0.83165700251948	0	0	0	0	-2.443299613	28.96325008	0.293155410357543	1.7967932605493	-0.465131493966143	0.174925012381758	0.847225455926763	1.21512316753327	-0.164125605123093	-0.0688734481864681	2.81113702234133	0.473688385438595	0.994300461307565
0	0	0	0	1	0.83165700251948	0	0	0	0	-2.443299613	28.96325008	0.293155410357543	1.7967932605493	-0.465131493966143	0.174925012381758	0.847225455926763	1.21512316753327	-0.164125605123093	-0.0688734481864681	2.81113702234133	0.473688385438595	0.994300461307565
0	0	0	0	1	-0.467623710831092	0	0	0	0	-2.443299613	28.96325008	0.293155410357543	1.7967932605493	-0.465131493966143	0.174925012381758	0.847225455926763	1.21512316753327	-0.164125605123093	-0.0688734481864681	2.81113702234133	0.473688385438595	0.994300461307565
0	1	0	0	1	-0.467623710831092	0	4764	0	0	-2.443299613	28.96325008	0.293155410357543	1.7967932605493	-0.465131493966143	0.174925012381758	0.847225455926763	1.21512316753327	-0.164125605123093	-0.0688734481864681	2.81113702234133	0.473688385438595	0.994300461307565
0	0	0	0	1	0.83165700251948	0	0	0	0	-2.443299613	28.96325008	0.293155410357543	1.7967932605493	-0.465131493966143	0.174925012381758	0.847225455926763	1.21512316753327	-0.164125605123093	-0.0688734481864681	2.81113702234133	0.473688385438595	0.994300461307565
0	0	0	1	1	0.83165700251948	0	0	0	36	-2.443299613	28.96325008	0.293155410357543	1.7967932605493	-0.465131493966143	0.174925012381758	0.847225455926763	1.21512316753327	-0.164125605123093	-0.0688734481864681	2.81113702234133	0.473688385438595	0.994300461307565
0	1	0	0	1	0.83165700251948	0	8412	0	0	-2.443299613	28.96325008	0.293155410357543	1.7967932605493	-0.465131493966143	0.174925012381758	0.847225455926763	1.21512316753327	-0.164125605123093	-0.0688734481864681	2.81113702234133	0.473688385438595	0.994300461307565
0	1	0	0	1	0.83165700251948	0	84	0	0	-2.443299613	28.96325008	0.293155410357543	1.7967932605493	-0.465131493966143	0.174925012381758	0.847225455926763	1.21512316753327	-0.164125605123093	-0.0688734481864681	2.81113702234133	0.473688385438595	0.994300461307565
0	1	0	0	1	0.83165700251948	0	180	0	0	-2.443299613	28.96325008	0.293155410357543	1.7967932605493	-0.465131493966143	0.174925012381758	0.847225455926763	1.21512316753327	-0.164125605123093	-0.0688734481864681	2.81113702234133	0.473688385438595	0.994300461307565
0	0	0	0	1	0.83165700251948	0	0	0	0	-2.443299613	28.96325008	0.293155410357543	1.7967932605493	-0.465131493966143	0.174925012381758	0.847225455926763	1.21512316753327	-0.164125605123093	-0.0688734481864681	2.81113702234133	0.473688385438595	0.994300461307565
0	0	0	0	1	0.83165700251948	0	0	0	0	-2.443299613	28.96325008	0.293155410357543	1.7967932605493	-0.465131493966143	0.174925012381758	0.847225455926763	1.21512316753327	-0.164125605123093	-0.0688734481864681	2.81113702234133	0.473688385438595	0.994300461307565
0	0	0	0	1	0.83165700251948	0	0	0	0	-2.443299613	28.96325008	0.293155410357543	1.7967932605493	-0.465131493966143	0.174925012381758	0.847225455926763	1.21512316753327	-0.164125605123093	-0.0688734481864681	2.81113702234133	0.473688385438595	0.994300461307565
0	0	0	1	1	0.83165700251948	0	0	0	240	-2.443299613	28.96325008	0.293155410357543	1.7967932605493	-0.465131493966143	0.174925012381758	0.847225455926763	1.21512316753327	-0.164125605123093	-0.0688734481864681	2.81113702234133	0.473688385438595	0.994300461307565
0	0	0	0	1	0.83165700251948	0	0	0	0	-2.443299613	28.96325008	0.293155410357543	1.7967932605493	-0.465131493966143	0.174925012381758	0.847225455926763	1.21512316753327	-0.164125605123093	-0.0688734481864681	2.81113702234133	0.473688385438595	0.994300461307565
0	0	0	0	1	0.83165700251948	0	0	0	0	-2.443299613	28.96325008	0.293155410357543	1.7967932605493	-0.465131493966143	0.174925012381758	0.847225455926763	1.21512316753327	-0.164125605123093	-0.0688734481864681	2.81113702234133	0.473688385438595	0.994300461307565
0	1	0	0	1	-0.467623710831092	0	84	0	0	-2.443299613	28.96325008	0.293155410357543	1.7967932605493	-0.465131493966143	0.174925012381758	0.847225455926763	1.21512316753327	-0.164125605123093	-0.0688734481864681	2.81113702234133	0.473688385438595	0.994300461307565
0	0	0	1	1	-0.467623710831092	0	0	0	48	-2.443299613	28.96325008	0.293155410357543	1.7967932605493	-0.465131493966143	0.174925012381758	0.847225455926763	1.21512316753327	-0.164125605123093	-0.0688734481864681	2.81113702234133	0.473688385438595	0.994300461307565
0	0	0	0	0	0.83165700251948	0	0	0	0	-2.443299613	28.96325008	0.293155410357543	1.7967932605493	-0.465131493966143	0.174925012381758	0.847225455926763	1.21512316753327	-0.164125605123093	-0.0688734481864681	2.81113702234133	0.473688385438595	0.994300461307565
0	0	0	1	0	0.83165700251948	0	0	0	36	-2.443299613	28.96325008	0.293155410357543	1.7967932605493	-0.465131493966143	0.174925012381758	0.847225455926763	1.21512316753327	-0.164125605123093	-0.0688734481864681	2.81113702234133	0.473688385438595	0.994300461307565
0	1	0	0	0	0.83165700251948	0	2112	0	0	-2.443299613	28.96325008	0.293155410357543	1.7967932605493	-0.465131493966143	0.174925012381758	0.847225455926763	1.21512316753327	-0.164125605123093	-0.0688734481864681	2.81113702234133	0.473688385438595	0.994300461307565
0	1	0	0	0	0.83165700251948	0	168	0	0	-2.443299613	28.96325008	0.293155410357543	1.7967932605493	-0.465131493966143	0.174925012381758	0.847225455926763	1.21512316753327	-0.164125605123093	-0.0688734481864681	2.81113702234133	0.473688385438595	0.994300461307565
0	1	1	0	0	0.83165700251948	0	96	36	0	-2.443299613	28.96325008	0.293155410357543	1.7967932605493	-0.465131493966143	0.174925012381758	0.847225455926763	1.21512316753327	-0.164125605123093	-0.0688734481864681	2.81113702234133	0.473688385438595	0.994300461307565
0	1	0	0	0	0.83165700251948	0	48	0	0	-2.443299613	28.96325008	0.293155410357543	1.7967932605493	-0.465131493966143	0.174925012381758	0.847225455926763	1.21512316753327	-0.164125605123093	-0.0688734481864681	2.81113702234133	0.473688385438595	0.994300461307565
0	1	0	0	0	-0.467623710831092	0	60	0	0	-2.443299613	28.96325008	0.293155410357543	1.7967932605493	-0.465131493966143	0.174925012381758	0.847225455926763	1.21512316753327	-0.164125605123093	-0.0688734481864681	2.81113702234133	0.473688385438595	0.994300461307565
0	0	0	0	0	0.83165700251948	0	0	0	0	-2.443299613	28.96325008	0.293155410357543	1.7967932605493	-0.465131493966143	0.174925012381758	0.847225455926763	1.21512316753327	-0.164125605123093	-0.0688734481864681	2.81113702234133	0.473688385438595	0.994300461307565
0	0	0	0	0	0.83165700251948	0	0	0	0	-2.443299613	28.96325008	0.293155410357543	1.7967932605493	-0.465131493966143	0.174925012381758	0.847225455926763	1.21512316753327	-0.164125605123093	-0.0688734481864681	2.81113702234133	0.473688385438595	0.994300461307565
0	0	0	0	0	-0.467623710831092	0	0	0	0	-2.443299613	28.96325008	0.293155410357543	1.7967932605493	-0.465131493966143	0.174925012381758	0.847225455926763	1.21512316753327	-0.164125605123093	-0.0688734481864681	2.81113702234133	0.473688385438595	0.994300461307565
0	1	0	1	0	0.83165700251948	0	4752	0	180	-2.443299613	28.96325008	0.293155410357543	1.7967932605493	-0.465131493966143	0.174925012381758	0.847225455926763	1.21512316753327	-0.164125605123093	-0.0688734481864681	2.81113702234133	0.473688385438595	0.994300461307565
0	1	0	0	0	-0.467623710831092	0	192	0	0	-2.443299613	28.96325008	0.293155410357543	1.7967932605493	-0.465131493966143	0.174925012381758	0.847225455926763	1.21512316753327	-0.164125605123093	-0.0688734481864681	2.81113702234133	0.473688385438595	0.994300461307565
0	1	0	0	0	0.83165700251948	0	7452	0	0	-2.443299613	28.96325008	0.293155410357543	1.7967932605493	-0.465131493966143	0.174925012381758	0.847225455926763	1.21512316753327	-0.164125605123093	-0.0688734481864681	2.81113702234133	0.473688385438595	0.994300461307565
0	1	0	0	0	-0.467623710831092	0	5256	0	0	-2.443299613	28.96325008	0.293155410357543	1.7967932605493	-0.465131493966143	0.174925012381758	0.847225455926763	1.21512316753327	-0.164125605123093	-0.0688734481864681	2.81113702234133	0.473688385438595	0.994300461307565
0	0	0	0	0	0.83165700251948	0	0	0	0	-2.443299613	28.96325008	0.293155410357543	1.7967932605493	-0.465131493966143	0.174925012381758	0.847225455926763	1.21512316753327	-0.164125605123093	-0.0688734481864681	2.81113702234133	0.473688385438595	0.994300461307565
0	0	0	0	0	-0.467623710831092	0	0	0	0	-2.443299613	28.96325008	0.293155410357543	1.7967932605493	-0.465131493966143	0.174925012381758	0.847225455926763	1.21512316753327	-0.164125605123093	-0.0688734481864681	2.81113702234133	0.473688385438595	0.994300461307565
0	0	0	0	0	-0.467623710831092	0	0	0	0	-2.443299613	28.96325008	0.293155410357543	1.7967932605493	-0.465131493966143	0.174925012381758	0.847225455926763	1.21512316753327	-0.164125605123093	-0.0688734481864681	2.81113702234133	0.473688385438595	0.994300461307565
0	0	0	0	0	0.83165700251948	0	0	0	0	-2.443299613	28.96325008	0.293155410357543	1.7967932605493	-0.465131493966143	0.174925012381758	0.847225455926763	1.21512316753327	-0.164125605123093	-0.0688734481864681	2.81113702234133	0.473688385438595	0.994300461307565
0	1	1	0	0	0.83165700251948	0	1224	84	0	-2.443299613	28.96325008	0.293155410357543	1.7967932605493	-0.465131493966143	0.174925012381758	0.847225455926763	1.21512316753327	-0.164125605123093	-0.0688734481864681	2.81113702234133	0.473688385438595	0.994300461307565
0	0	0	1	0	-0.467623710831092	0	0	0	72	-2.443299613	28.96325008	0.293155410357543	1.7967932605493	-0.465131493966143	0.174925012381758	0.847225455926763	1.21512316753327	-0.164125605123093	-0.0688734481864681	2.81113702234133	0.473688385438595	0.994300461307565
0	1	0	0	0	-0.467623710831092	0	120	0	0	-2.443299613	28.96325008	0.293155410357543	1.7967932605493	-0.465131493966143	0.174925012381758	0.847225455926763	1.21512316753327	-0.164125605123093	-0.0688734481864681	2.81113702234133	0.473688385438595	0.994300461307565
0	0	0	0	0	0.83165700251948	0	0	0	0	-2.443299613	28.96325008	0.293155410357543	1.7967932605493	-0.465131493966143	0.174925012381758	0.847225455926763	1.21512316753327	-0.164125605123093	-0.0688734481864681	2.81113702234133	0.473688385438595	0.994300461307565
0	0	0	0	0	-0.467623710831092	0	0	0	0	-2.443299613	28.96325008	0.293155410357543	1.7967932605493	-0.465131493966143	0.174925012381758	0.847225455926763	1.21512316753327	-0.164125605123093	-0.0688734481864681	2.81113702234133	0.473688385438595	0.994300461307565
0	0	0	0	0	0.83165700251948	0	0	0	0	-2.443299613	28.96325008	0.293155410357543	1.7967932605493	-0.465131493966143	0.174925012381758	0.847225455926763	1.21512316753327	-0.164125605123093	-0.0688734481864681	2.81113702234133	0.473688385438595	0.994300461307565
0	0	0	0	0	0.83165700251948	0	0	0	0	-2.443299613	28.96325008	0.293155410357543	1.7967932605493	-0.465131493966143	0.174925012381758	0.847225455926763	1.21512316753327	-0.164125605123093	-0.0688734481864681	2.81113702234133	0.473688385438595	0.994300461307565
0	1	0	1	0	0.83165700251948	0	23976	0	60	-2.428172416	28.92868586	-1.16937301323028	1.78682976830307	-0.481560973801982	0.174925012381758	0.847225455926763	1.21512316753327	-0.336178742945863	-0.209426017687436	2.80772063567845	-0.508019419736369	0.689647243246215
0	1	0	0	0	-0.467623710831092	0	420	0	0	-2.428172416	28.92868586	-1.16937301323028	1.78682976830307	-0.481560973801982	0.174925012381758	0.847225455926763	1.21512316753327	-0.336178742945863	-0.209426017687436	2.80772063567845	-0.508019419736369	0.689647243246215
0	0	0	0	1	-0.467623710831092	0	0	0	0	-2.428172416	28.92868586	-1.16937301323028	1.78682976830307	-0.481560973801982	0.174925012381758	0.847225455926763	1.21512316753327	-0.336178742945863	-0.209426017687436	2.80772063567845	-0.508019419736369	0.689647243246215
0	1	0	1	1	-0.467623710831092	0	3696	0	192	-2.428172416	28.92868586	-1.16937301323028	1.78682976830307	-0.481560973801982	0.174925012381758	0.847225455926763	1.21512316753327	-0.336178742945863	-0.209426017687436	2.80772063567845	-0.508019419736369	0.689647243246215
0	1	0	0	1	0.83165700251948	0	600	0	0	-2.428172416	28.92868586	-1.16937301323028	1.78682976830307	-0.481560973801982	0.174925012381758	0.847225455926763	1.21512316753327	-0.336178742945863	-0.209426017687436	2.80772063567845	-0.508019419736369	0.689647243246215
0	1	0	1	1	-0.467623710831092	0	23976	0	5532	-2.428172416	28.92868586	-1.16937301323028	1.78682976830307	-0.481560973801982	0.174925012381758	0.847225455926763	1.21512316753327	-0.336178742945863	-0.209426017687436	2.80772063567845	-0.508019419736369	0.689647243246215
0	0	0	1	1	-0.467623710831092	0	0	0	204	-2.428172416	28.92868586	-1.16937301323028	1.78682976830307	-0.481560973801982	0.174925012381758	0.847225455926763	1.21512316753327	-0.336178742945863	-0.209426017687436	2.80772063567845	-0.508019419736369	0.689647243246215
0	1	0	0	1	-0.467623710831092	0	22416	0	0	-2.428172416	28.92868586	-1.16937301323028	1.78682976830307	-0.481560973801982	0.174925012381758	0.847225455926763	1.21512316753327	-0.336178742945863	-0.209426017687436	2.80772063567845	-0.508019419736369	0.689647243246215
0	1	0	1	1	-0.467623710831092	0	9876	0	372	-2.428172416	28.92868586	-1.16937301323028	1.78682976830307	-0.481560973801982	0.174925012381758	0.847225455926763	1.21512316753327	-0.336178742945863	-0.209426017687436	2.80772063567845	-0.508019419736369	0.689647243246215
0	1	0	0	1	0.83165700251948	0	1668	0	0	-2.428172416	28.92868586	-1.16937301323028	1.78682976830307	-0.481560973801982	0.174925012381758	0.847225455926763	1.21512316753327	-0.336178742945863	-0.209426017687436	2.80772063567845	-0.508019419736369	0.689647243246215
0	1	0	0	1	-0.467623710831092	0	23976	0	0	-2.428172416	28.92868586	-1.16937301323028	1.78682976830307	-0.481560973801982	0.174925012381758	0.847225455926763	1.21512316753327	-0.336178742945863	-0.209426017687436	2.80772063567845	-0.508019419736369	0.689647243246215
0	1	0	1	1	0.83165700251948	0	60	0	96	-2.428172416	28.92868586	-1.16937301323028	1.78682976830307	-0.481560973801982	0.174925012381758	0.847225455926763	1.21512316753327	-0.336178742945863	-0.209426017687436	2.80772063567845	-0.508019419736369	0.689647243246215
0	0	0	1	1	0.83165700251948	0	0	0	168	-2.428172416	28.92868586	-1.16937301323028	1.78682976830307	-0.481560973801982	0.174925012381758	0.847225455926763	1.21512316753327	-0.336178742945863	-0.209426017687436	2.80772063567845	-0.508019419736369	0.689647243246215
0	1	0	1	1	-0.467623710831092	0	1176	0	240	-2.428172416	28.92868586	-1.16937301323028	1.78682976830307	-0.481560973801982	0.174925012381758	0.847225455926763	1.21512316753327	-0.336178742945863	-0.209426017687436	2.80772063567845	-0.508019419736369	0.689647243246215
0	0	0	1	1	-0.467623710831092	0	0	0	3336	-2.428172416	28.92868586	-1.16937301323028	1.78682976830307	-0.481560973801982	0.174925012381758	0.847225455926763	1.21512316753327	-0.336178742945863	-0.209426017687436	2.80772063567845	-0.508019419736369	0.689647243246215
0	1	0	1	1	-0.467623710831092	0	228	0	444	-2.428172416	28.92868586	-1.16937301323028	1.78682976830307	-0.481560973801982	0.174925012381758	0.847225455926763	1.21512316753327	-0.336178742945863	-0.209426017687436	2.80772063567845	-0.508019419736369	0.689647243246215
0	1	0	1	1	-0.467623710831092	0	23976	0	372	-2.428172416	28.92868586	-1.16937301323028	1.78682976830307	-0.481560973801982	0.174925012381758	0.847225455926763	1.21512316753327	-0.336178742945863	-0.209426017687436	2.80772063567845	-0.508019419736369	0.689647243246215
0	1	0	1	1	0.83165700251948	0	4872	0	516	-2.428172416	28.92868586	-1.16937301323028	1.78682976830307	-0.481560973801982	0.174925012381758	0.847225455926763	1.21512316753327	-0.336178742945863	-0.209426017687436	2.80772063567845	-0.508019419736369	0.689647243246215
0	0	0	1	1	0.83165700251948	0	0	0	264	-2.428172416	28.92868586	-1.16937301323028	1.78682976830307	-0.481560973801982	0.174925012381758	0.847225455926763	1.21512316753327	-0.336178742945863	-0.209426017687436	2.80772063567845	-0.508019419736369	0.689647243246215
0	0	0	1	1	-0.467623710831092	0	0	0	132	-2.428172416	28.92868586	-1.16937301323028	1.78682976830307	-0.481560973801982	0.174925012381758	0.847225455926763	1.21512316753327	-0.336178742945863	-0.209426017687436	2.80772063567845	-0.508019419736369	0.689647243246215
0	0	0	1	1	0.83165700251948	0	0	0	228	-2.428172416	28.92868586	-1.16937301323028	1.78682976830307	-0.481560973801982	0.174925012381758	0.847225455926763	1.21512316753327	-0.336178742945863	-0.209426017687436	2.80772063567845	-0.508019419736369	0.689647243246215
0	1	0	1	1	0.83165700251948	0	5160	0	60	-2.428172416	28.92868586	-1.16937301323028	1.78682976830307	-0.481560973801982	0.174925012381758	0.847225455926763	1.21512316753327	-0.336178742945863	-0.209426017687436	2.80772063567845	-0.508019419736369	0.689647243246215
0	0	0	1	1	0.83165700251948	0	0	0	96	-2.428172416	28.92868586	-1.16937301323028	1.78682976830307	-0.481560973801982	0.174925012381758	0.847225455926763	1.21512316753327	-0.336178742945863	-0.209426017687436	2.80772063567845	-0.508019419736369	0.689647243246215
0	0	0	0	1	0.83165700251948	0	0	0	0	-2.428172416	28.92868586	-1.16937301323028	1.78682976830307	-0.481560973801982	0.174925012381758	0.847225455926763	1.21512316753327	-0.336178742945863	-0.209426017687436	2.80772063567845	-0.508019419736369	0.689647243246215
0	1	0	1	1	0.83165700251948	0	1392	0	108	-2.428172416	28.92868586	-1.16937301323028	1.78682976830307	-0.481560973801982	0.174925012381758	0.847225455926763	1.21512316753327	-0.336178742945863	-0.209426017687436	2.80772063567845	-0.508019419736369	0.689647243246215
0	1	0	1	1	0.83165700251948	0	10500	0	2196	-2.428172416	28.92868586	-1.16937301323028	1.78682976830307	-0.481560973801982	0.174925012381758	0.847225455926763	1.21512316753327	-0.336178742945863	-0.209426017687436	2.80772063567845	-0.508019419736369	0.689647243246215
0	0	0	1	1	-0.467623710831092	0	0	0	156	-2.428172416	28.92868586	-1.16937301323028	1.78682976830307	-0.481560973801982	0.174925012381758	0.847225455926763	1.21512316753327	-0.336178742945863	-0.209426017687436	2.80772063567845	-0.508019419736369	0.689647243246215
0	0	0	0	0	-0.467623710831092	0	0	0	0	-2.428172416	28.92868586	-1.16937301323028	1.78682976830307	-0.481560973801982	0.174925012381758	0.847225455926763	1.21512316753327	-0.336178742945863	-0.209426017687436	2.80772063567845	-0.508019419736369	0.689647243246215
0	0	0	0	0	-0.467623710831092	0	0	0	0	-2.428172416	28.92868586	-1.16937301323028	1.78682976830307	-0.481560973801982	0.174925012381758	0.847225455926763	1.21512316753327	-0.336178742945863	-0.209426017687436	2.80772063567845	-0.508019419736369	0.689647243246215
0	1	0	0	0	-0.467623710831092	0	1512	0	0	-2.428172416	28.92868586	-1.16937301323028	1.78682976830307	-0.481560973801982	0.174925012381758	0.847225455926763	1.21512316753327	-0.336178742945863	-0.209426017687436	2.80772063567845	-0.508019419736369	0.689647243246215
0	1	0	1	0	-0.467623710831092	0	3060	0	396	-2.428172416	28.92868586	-1.16937301323028	1.78682976830307	-0.481560973801982	0.174925012381758	0.847225455926763	1.21512316753327	-0.336178742945863	-0.209426017687436	2.80772063567845	-0.508019419736369	0.689647243246215
0	1	0	1	0	0.83165700251948	0	4884	0	276	-2.428172416	28.92868586	-1.16937301323028	1.78682976830307	-0.481560973801982	0.174925012381758	0.847225455926763	1.21512316753327	-0.336178742945863	-0.209426017687436	2.80772063567845	-0.508019419736369	0.689647243246215
0	1	0	1	0	0.83165700251948	0	4908	0	60	-2.428172416	28.92868586	-1.16937301323028	1.78682976830307	-0.481560973801982	0.174925012381758	0.847225455926763	1.21512316753327	-0.336178742945863	-0.209426017687436	2.80772063567845	-0.508019419736369	0.689647243246215
0	1	0	1	0	-0.467623710831092	0	23976	0	960	-2.428172416	28.92868586	-1.16937301323028	1.78682976830307	-0.481560973801982	0.174925012381758	0.847225455926763	1.21512316753327	-0.336178742945863	-0.209426017687436	2.80772063567845	-0.508019419736369	0.689647243246215
0	1	0	1	0	-0.467623710831092	0	3228	0	36	-2.428172416	28.92868586	-1.16937301323028	1.78682976830307	-0.481560973801982	0.174925012381758	0.847225455926763	1.21512316753327	-0.336178742945863	-0.209426017687436	2.80772063567845	-0.508019419736369	0.689647243246215
0	0	0	0	0	0.83165700251948	0	0	0	0	-2.428172416	28.92868586	-1.16937301323028	1.78682976830307	-0.481560973801982	0.174925012381758	0.847225455926763	1.21512316753327	-0.336178742945863	-0.209426017687436	2.80772063567845	-0.508019419736369	0.689647243246215
0	1	0	0	0	-0.467623710831092	0	600	0	0	-2.428172416	28.92868586	-1.16937301323028	1.78682976830307	-0.481560973801982	0.174925012381758	0.847225455926763	1.21512316753327	-0.336178742945863	-0.209426017687436	2.80772063567845	-0.508019419736369	0.689647243246215
0	1	0	1	0	0.83165700251948	0	23976	0	3324	-2.428172416	28.92868586	-1.16937301323028	1.78682976830307	-0.481560973801982	0.174925012381758	0.847225455926763	1.21512316753327	-0.336178742945863	-0.209426017687436	2.80772063567845	-0.508019419736369	0.689647243246215
0	1	0	1	0	-0.467623710831092	0	10668	0	3228	-2.428172416	28.92868586	-1.16937301323028	1.78682976830307	-0.481560973801982	0.174925012381758	0.847225455926763	1.21512316753327	-0.336178742945863	-0.209426017687436	2.80772063567845	-0.508019419736369	0.689647243246215
0	1	0	1	0	0.83165700251948	0	23976	0	10116	-2.428172416	28.92868586	-1.16937301323028	1.78682976830307	-0.481560973801982	0.174925012381758	0.847225455926763	1.21512316753327	-0.336178742945863	-0.209426017687436	2.80772063567845	-0.508019419736369	0.689647243246215
0	0	0	1	0	-0.467623710831092	0	0	0	96	-2.428172416	28.92868586	-1.16937301323028	1.78682976830307	-0.481560973801982	0.174925012381758	0.847225455926763	1.21512316753327	-0.336178742945863	-0.209426017687436	2.80772063567845	-0.508019419736369	0.689647243246215
0	1	0	1	0	-0.467623710831092	0	2664	0	288	-2.428172416	28.92868586	-1.16937301323028	1.78682976830307	-0.481560973801982	0.174925012381758	0.847225455926763	1.21512316753327	-0.336178742945863	-0.209426017687436	2.80772063567845	-0.508019419736369	0.689647243246215
0	1	0	1	0	0.83165700251948	0	2820	0	1920	-2.428172416	28.92868586	-1.16937301323028	1.78682976830307	-0.481560973801982	0.174925012381758	0.847225455926763	1.21512316753327	-0.336178742945863	-0.209426017687436	2.80772063567845	-0.508019419736369	0.689647243246215
0	0	0	1	0	0.83165700251948	0	0	0	444	-2.428172416	28.92868586	-1.16937301323028	1.78682976830307	-0.481560973801982	0.174925012381758	0.847225455926763	1.21512316753327	-0.336178742945863	-0.209426017687436	2.80772063567845	-0.508019419736369	0.689647243246215
0	0	0	0	0	-0.467623710831092	0	0	0	0	-2.428172416	28.92868586	-1.16937301323028	1.78682976830307	-0.481560973801982	0.174925012381758	0.847225455926763	1.21512316753327	-0.336178742945863	-0.209426017687436	2.80772063567845	-0.508019419736369	0.689647243246215
0	1	0	1	0	-0.467623710831092	0	2964	0	2184	-2.428172416	28.92868586	-1.16937301323028	1.78682976830307	-0.481560973801982	0.174925012381758	0.847225455926763	1.21512316753327	-0.336178742945863	-0.209426017687436	2.80772063567845	-0.508019419736369	0.689647243246215
0	1	0	1	0	0.83165700251948	0	900	0	48	-2.428172416	28.92868586	-1.16937301323028	1.78682976830307	-0.481560973801982	0.174925012381758	0.847225455926763	1.21512316753327	-0.336178742945863	-0.209426017687436	2.80772063567845	-0.508019419736369	0.689647243246215
0	0	0	1	0	-0.467623710831092	0	0	0	216	-2.428172416	28.92868586	-1.16937301323028	1.78682976830307	-0.481560973801982	0.174925012381758	0.847225455926763	1.21512316753327	-0.336178742945863	-0.209426017687436	2.80772063567845	-0.508019419736369	0.689647243246215
0	0	0	0	0	0.83165700251948	0	0	0	0	-2.428172416	28.92868586	-1.16937301323028	1.78682976830307	-0.481560973801982	0.174925012381758	0.847225455926763	1.21512316753327	-0.336178742945863	-0.209426017687436	2.80772063567845	-0.508019419736369	0.689647243246215
0	0	0	0	0	-0.467623710831092	0	0	0	0	-2.428172416	28.92868586	-1.16937301323028	1.78682976830307	-0.481560973801982	0.174925012381758	0.847225455926763	1.21512316753327	-0.336178742945863	-0.209426017687436	2.80772063567845	-0.508019419736369	0.689647243246215
0	1	0	1	0	-1.76690442418166	0	7680	0	96	-1.469745264	29.76880553	-1.46674126638375	1.71202639610421	-1.47321027578155	-0.523666428260071	-0.233528997205964	0.148135755349481	0.783082001636355	0.800112440850319	1.55805246339608	0.0869550076423971	-0.488682184898146
0	0	0	1	0	-0.467623710831092	0	0	0	12	-1.469745264	29.76880553	-1.46674126638375	1.71202639610421	-1.47321027578155	-0.523666428260071	-0.233528997205964	0.148135755349481	0.783082001636355	0.800112440850319	1.55805246339608	0.0869550076423971	-0.488682184898146
0	1	0	1	0	2.13093771587005	0	552	0	48	-1.469745264	29.76880553	-1.46674126638375	1.71202639610421	-1.47321027578155	-0.523666428260071	-0.233528997205964	0.148135755349481	0.783082001636355	0.800112440850319	1.55805246339608	0.0869550076423971	-0.488682184898146
0	1	0	0	0	-1.76690442418166	0	7680	0	0	-1.469745264	29.76880553	-1.46674126638375	1.71202639610421	-1.47321027578155	-0.523666428260071	-0.233528997205964	0.148135755349481	0.783082001636355	0.800112440850319	1.55805246339608	0.0869550076423971	-0.488682184898146
0	1	0	1	0	0.83165700251948	0	3456	0	36	-1.469745264	29.76880553	-1.46674126638375	1.71202639610421	-1.47321027578155	-0.523666428260071	-0.233528997205964	0.148135755349481	0.783082001636355	0.800112440850319	1.55805246339608	0.0869550076423971	-0.488682184898146
0	1	0	0	0	-0.467623710831092	0	540	0	0	-1.469745264	29.76880553	-1.46674126638375	1.71202639610421	-1.47321027578155	-0.523666428260071	-0.233528997205964	0.148135755349481	0.783082001636355	0.800112440850319	1.55805246339608	0.0869550076423971	-0.488682184898146
0	1	0	1	0	2.13093771587005	0	372	0	24	-1.469745264	29.76880553	-1.46674126638375	1.71202639610421	-1.47321027578155	-0.523666428260071	-0.233528997205964	0.148135755349481	0.783082001636355	0.800112440850319	1.55805246339608	0.0869550076423971	-0.488682184898146
0	1	0	1	1	2.13093771587005	0	1476	0	24	-1.469745264	29.76880553	-1.46674126638375	1.71202639610421	-1.47321027578155	-0.523666428260071	-0.233528997205964	0.148135755349481	0.783082001636355	0.800112440850319	1.55805246339608	0.0869550076423971	-0.488682184898146
0	1	0	0	1	0.83165700251948	0	1728	0	0	-1.469745264	29.76880553	-1.46674126638375	1.71202639610421	-1.47321027578155	-0.523666428260071	-0.233528997205964	0.148135755349481	0.783082001636355	0.800112440850319	1.55805246339608	0.0869550076423971	-0.488682184898146
0	1	0	1	0	3.43021842922062	0	1344	0	84	-1.469745264	29.76880553	-1.46674126638375	1.71202639610421	-1.47321027578155	-0.523666428260071	-0.233528997205964	0.148135755349481	0.783082001636355	0.800112440850319	1.55805246339608	0.0869550076423971	-0.488682184898146
0	0	0	0	0	-3.06618513753224	0	0	0	0	-1.469745264	29.76880553	-1.46674126638375	1.71202639610421	-1.47321027578155	-0.523666428260071	-0.233528997205964	0.148135755349481	0.783082001636355	0.800112440850319	1.55805246339608	0.0869550076423971	-0.488682184898146
0	1	0	0	0	-0.467623710831092	0	576	0	0	-1.469745264	29.76880553	-1.46674126638375	1.71202639610421	-1.47321027578155	-0.523666428260071	-0.233528997205964	0.148135755349481	0.783082001636355	0.800112440850319	1.55805246339608	0.0869550076423971	-0.488682184898146
0	0	0	0	1	2.13093771587005	0	0	0	0	-1.469745264	29.76880553	-1.46674126638375	1.71202639610421	-1.47321027578155	-0.523666428260071	-0.233528997205964	0.148135755349481	0.783082001636355	0.800112440850319	1.55805246339608	0.0869550076423971	-0.488682184898146
0	0	0	0	1	-0.467623710831092	0	0	0	0	-1.469745264	29.76880553	-1.46674126638375	1.71202639610421	-1.47321027578155	-0.523666428260071	-0.233528997205964	0.148135755349481	0.783082001636355	0.800112440850319	1.55805246339608	0.0869550076423971	-0.488682184898146
0	1	0	0	1	-1.76690442418166	0	3576	0	0	-1.469745264	29.76880553	-1.46674126638375	1.71202639610421	-1.47321027578155	-0.523666428260071	-0.233528997205964	0.148135755349481	0.783082001636355	0.800112440850319	1.55805246339608	0.0869550076423971	-0.488682184898146
0	1	0	1	1	-1.76690442418166	0	1140	0	24	-1.469745264	29.76880553	-1.46674126638375	1.71202639610421	-1.47321027578155	-0.523666428260071	-0.233528997205964	0.148135755349481	0.783082001636355	0.800112440850319	1.55805246339608	0.0869550076423971	-0.488682184898146
0	1	0	1	1	-1.76690442418166	0	15168	0	1560	-1.469745264	29.76880553	-1.46674126638375	1.71202639610421	-1.47321027578155	-0.523666428260071	-0.233528997205964	0.148135755349481	0.783082001636355	0.800112440850319	1.55805246339608	0.0869550076423971	-0.488682184898146
0	1	0	1	1	-1.76690442418166	0	2676	0	48	-1.469745264	29.76880553	-1.46674126638375	1.71202639610421	-1.47321027578155	-0.523666428260071	-0.233528997205964	0.148135755349481	0.783082001636355	0.800112440850319	1.55805246339608	0.0869550076423971	-0.488682184898146
0	1	0	1	1	-1.76690442418166	0	2304	0	84	-1.469745264	29.76880553	-1.46674126638375	1.71202639610421	-1.47321027578155	-0.523666428260071	-0.233528997205964	0.148135755349481	0.783082001636355	0.800112440850319	1.55805246339608	0.0869550076423971	-0.488682184898146
0	1	0	0	1	-3.06618513753224	0	492	0	0	-1.469745264	29.76880553	-1.46674126638375	1.71202639610421	-1.47321027578155	-0.523666428260071	-0.233528997205964	0.148135755349481	0.783082001636355	0.800112440850319	1.55805246339608	0.0869550076423971	-0.488682184898146
0	0	0	1	1	-1.76690442418166	0	0	0	12	-1.469745264	29.76880553	-1.46674126638375	1.71202639610421	-1.47321027578155	-0.523666428260071	-0.233528997205964	0.148135755349481	0.783082001636355	0.800112440850319	1.55805246339608	0.0869550076423971	-0.488682184898146
0	0	0	1	1	-3.06618513753224	0	0	0	36	-1.469745264	29.76880553	-1.46674126638375	1.71202639610421	-1.47321027578155	-0.523666428260071	-0.233528997205964	0.148135755349481	0.783082001636355	0.800112440850319	1.55805246339608	0.0869550076423971	-0.488682184898146
0	1	0	1	1	2.13093771587005	0	2088	0	12	-1.469745264	29.76880553	-1.46674126638375	1.71202639610421	-1.47321027578155	-0.523666428260071	-0.233528997205964	0.148135755349481	0.783082001636355	0.800112440850319	1.55805246339608	0.0869550076423971	-0.488682184898146
0	1	0	0	1	2.13093771587005	0	456	0	0	-1.469745264	29.76880553	-1.46674126638375	1.71202639610421	-1.47321027578155	-0.523666428260071	-0.233528997205964	0.148135755349481	0.783082001636355	0.800112440850319	1.55805246339608	0.0869550076423971	-0.488682184898146
0	0	0	1	1	0.83165700251948	0	0	0	36	-1.469745264	29.76880553	-1.46674126638375	1.71202639610421	-1.47321027578155	-0.523666428260071	-0.233528997205964	0.148135755349481	0.783082001636355	0.800112440850319	1.55805246339608	0.0869550076423971	-0.488682184898146
0	0	0	1	1	3.43021842922062	0	0	0	84	-1.469745264	29.76880553	-1.46674126638375	1.71202639610421	-1.47321027578155	-0.523666428260071	-0.233528997205964	0.148135755349481	0.783082001636355	0.800112440850319	1.55805246339608	0.0869550076423971	-0.488682184898146
0	1	0	1	1	0.83165700251948	0	1812	0	120	-1.469745264	29.76880553	-1.46674126638375	1.71202639610421	-1.47321027578155	-0.523666428260071	-0.233528997205964	0.148135755349481	0.783082001636355	0.800112440850319	1.55805246339608	0.0869550076423971	-0.488682184898146
0	0	0	0	1	0.83165700251948	0	0	0	0	-1.469745264	29.76880553	-1.46674126638375	1.71202639610421	-1.47321027578155	-0.523666428260071	-0.233528997205964	0.148135755349481	0.783082001636355	0.800112440850319	1.55805246339608	0.0869550076423971	-0.488682184898146
0	1	0	1	1	2.13093771587005	0	72	0	12	-1.469745264	29.76880553	-1.46674126638375	1.71202639610421	-1.47321027578155	-0.523666428260071	-0.233528997205964	0.148135755349481	0.783082001636355	0.800112440850319	1.55805246339608	0.0869550076423971	-0.488682184898146
0	0	0	0	1	0.83165700251948	0	0	0	0	-1.469745264	29.76880553	-1.46674126638375	1.71202639610421	-1.47321027578155	-0.523666428260071	-0.233528997205964	0.148135755349481	0.783082001636355	0.800112440850319	1.55805246339608	0.0869550076423971	-0.488682184898146
0	1	0	1	1	0.83165700251948	0	1176	0	36	-1.469745264	29.76880553	-1.46674126638375	1.71202639610421	-1.47321027578155	-0.523666428260071	-0.233528997205964	0.148135755349481	0.783082001636355	0.800112440850319	1.55805246339608	0.0869550076423971	-0.488682184898146
0	0	0	0	1	2.13093771587005	0	0	0	0	-1.469745264	29.76880553	-1.46674126638375	1.71202639610421	-1.47321027578155	-0.523666428260071	-0.233528997205964	0.148135755349481	0.783082001636355	0.800112440850319	1.55805246339608	0.0869550076423971	-0.488682184898146
0	1	0	1	0	-0.467623710831092	0	2256	0	84	-1.469745264	29.76880553	-1.46674126638375	1.71202639610421	-1.47321027578155	-0.523666428260071	-0.233528997205964	0.148135755349481	0.783082001636355	0.800112440850319	1.55805246339608	0.0869550076423971	-0.488682184898146
0	0	0	1	0	-0.467623710831092	0	0	0	24	-1.469745264	29.76880553	-1.46674126638375	1.71202639610421	-1.47321027578155	-0.523666428260071	-0.233528997205964	0.148135755349481	0.783082001636355	0.800112440850319	1.55805246339608	0.0869550076423971	-0.488682184898146
0	1	0	1	0	-0.467623710831092	0	60	0	24	-1.469745264	29.76880553	-1.46674126638375	1.71202639610421	-1.47321027578155	-0.523666428260071	-0.233528997205964	0.148135755349481	0.783082001636355	0.800112440850319	1.55805246339608	0.0869550076423971	-0.488682184898146
0	1	0	1	0	-1.76690442418166	0	2280	0	12	-1.469745264	29.76880553	-1.46674126638375	1.71202639610421	-1.47321027578155	-0.523666428260071	-0.233528997205964	0.148135755349481	0.783082001636355	0.800112440850319	1.55805246339608	0.0869550076423971	-0.488682184898146
0	1	0	0	0	-1.76690442418166	0	36	0	0	-1.469745264	29.76880553	-1.46674126638375	1.71202639610421	-1.47321027578155	-0.523666428260071	-0.233528997205964	0.148135755349481	0.783082001636355	0.800112440850319	1.55805246339608	0.0869550076423971	-0.488682184898146
0	0	0	1	0	-1.76690442418166	0	0	0	36	-1.469745264	29.76880553	-1.46674126638375	1.71202639610421	-1.47321027578155	-0.523666428260071	-0.233528997205964	0.148135755349481	0.783082001636355	0.800112440850319	1.55805246339608	0.0869550076423971	-0.488682184898146
0	1	0	0	0	-0.467623710831092	0	24	0	0	-1.469745264	29.76880553	-1.46674126638375	1.71202639610421	-1.47321027578155	-0.523666428260071	-0.233528997205964	0.148135755349481	0.783082001636355	0.800112440850319	1.55805246339608	0.0869550076423971	-0.488682184898146
0	0	0	1	1	2.13093771587005	0	0	0	24	-1.469745264	29.76880553	-1.46674126638375	1.71202639610421	-1.47321027578155	-0.523666428260071	-0.233528997205964	0.148135755349481	0.783082001636355	0.800112440850319	1.55805246339608	0.0869550076423971	-0.488682184898146
0	0	0	0	0	-1.76690442418166	0	0	0	0	-1.469745264	29.76880553	-1.46674126638375	1.71202639610421	-1.47321027578155	-0.523666428260071	-0.233528997205964	0.148135755349481	0.783082001636355	0.800112440850319	1.55805246339608	0.0869550076423971	-0.488682184898146
0	1	0	1	0	-1.76690442418166	0	2424	0	108	-1.469745264	29.76880553	-1.46674126638375	1.71202639610421	-1.47321027578155	-0.523666428260071	-0.233528997205964	0.148135755349481	0.783082001636355	0.800112440850319	1.55805246339608	0.0869550076423971	-0.488682184898146
0	1	0	1	0	-1.76690442418166	0	2424	0	12	-1.469745264	29.76880553	-1.46674126638375	1.71202639610421	-1.47321027578155	-0.523666428260071	-0.233528997205964	0.148135755349481	0.783082001636355	0.800112440850319	1.55805246339608	0.0869550076423971	-0.488682184898146
0	0	0	0	0	-1.76690442418166	0	0	0	0	-1.469745264	29.76880553	-1.46674126638375	1.71202639610421	-1.47321027578155	-0.523666428260071	-0.233528997205964	0.148135755349481	0.783082001636355	0.800112440850319	1.55805246339608	0.0869550076423971	-0.488682184898146
0	1	0	0	0	-1.76690442418166	0	180	0	0	-1.469745264	29.76880553	-1.46674126638375	1.71202639610421	-1.47321027578155	-0.523666428260071	-0.233528997205964	0.148135755349481	0.783082001636355	0.800112440850319	1.55805246339608	0.0869550076423971	-0.488682184898146
0	1	0	0	0	-1.76690442418166	0	564	0	0	-1.469745264	29.76880553	-1.46674126638375	1.71202639610421	-1.47321027578155	-0.523666428260071	-0.233528997205964	0.148135755349481	0.783082001636355	0.800112440850319	1.55805246339608	0.0869550076423971	-0.488682184898146
0	1	0	0	1	-0.467623710831092	0	60	0	0	-1.469745264	29.76880553	-1.46674126638375	1.71202639610421	-1.47321027578155	-0.523666428260071	-0.233528997205964	0.148135755349481	0.783082001636355	0.800112440850319	1.55805246339608	0.0869550076423971	-0.488682184898146
0	1	0	0	0	-1.76690442418166	0	432	0	0	-1.469745264	29.76880553	-1.46674126638375	1.71202639610421	-1.47321027578155	-0.523666428260071	-0.233528997205964	0.148135755349481	0.783082001636355	0.800112440850319	1.55805246339608	0.0869550076423971	-0.488682184898146
0	1	0	0	0	-1.76690442418166	0	108	0	0	-1.469745264	29.76880553	-1.46674126638375	1.71202639610421	-1.47321027578155	-0.523666428260071	-0.233528997205964	0.148135755349481	0.783082001636355	0.800112440850319	1.55805246339608	0.0869550076423971	-0.488682184898146
0	1	0	0	1	-3.06618513753224	0	60	0	0	-1.469745264	29.76880553	-1.46674126638375	1.71202639610421	-1.47321027578155	-0.523666428260071	-0.233528997205964	0.148135755349481	0.783082001636355	0.800112440850319	1.55805246339608	0.0869550076423971	-0.488682184898146
0	1	0	0	0	0.83165700251948	0	1980	0	0	-2.516688484	29.70814177	0.0209249475686649	-0.91134447007552	-0.0328723567316353	-0.353675844370559	-0.305286491713916	1.40815613346426	-0.380257839789409	0.176901116116155	-0.0280084392898575	1.00916537007948	1.29807690778231
0	0	0	0	0	0.83165700251948	0	0	0	0	-2.516688484	29.70814177	0.0209249475686649	-0.91134447007552	-0.0328723567316353	-0.353675844370559	-0.305286491713916	1.40815613346426	-0.380257839789409	0.176901116116155	-0.0280084392898575	1.00916537007948	1.29807690778231
0	0	0	0	0	0.83165700251948	0	0	0	0	-2.516688484	29.70814177	0.0209249475686649	-0.91134447007552	-0.0328723567316353	-0.353675844370559	-0.305286491713916	1.40815613346426	-0.380257839789409	0.176901116116155	-0.0280084392898575	1.00916537007948	1.29807690778231
0	1	0	0	0	0.83165700251948	0	7812	0	0	-2.516688484	29.70814177	0.0209249475686649	-0.91134447007552	-0.0328723567316353	-0.353675844370559	-0.305286491713916	1.40815613346426	-0.380257839789409	0.176901116116155	-0.0280084392898575	1.00916537007948	1.29807690778231
0	0	0	0	1	0.83165700251948	0	0	0	0	-2.516688484	29.70814177	0.0209249475686649	-0.91134447007552	-0.0328723567316353	-0.353675844370559	-0.305286491713916	1.40815613346426	-0.380257839789409	0.176901116116155	-0.0280084392898575	1.00916537007948	1.29807690778231
0	1	0	0	1	-1.76690442418166	0	1548	0	0	-2.516688484	29.70814177	0.0209249475686649	-0.91134447007552	-0.0328723567316353	-0.353675844370559	-0.305286491713916	1.40815613346426	-0.380257839789409	0.176901116116155	-0.0280084392898575	1.00916537007948	1.29807690778231
0	1	0	0	1	0.83165700251948	0	1836	0	0	-2.516688484	29.70814177	0.0209249475686649	-0.91134447007552	-0.0328723567316353	-0.353675844370559	-0.305286491713916	1.40815613346426	-0.380257839789409	0.176901116116155	-0.0280084392898575	1.00916537007948	1.29807690778231
0	1	0	0	0	0.83165700251948	0	552	0	0	-2.516688484	29.70814177	0.0209249475686649	-0.91134447007552	-0.0328723567316353	-0.353675844370559	-0.305286491713916	1.40815613346426	-0.380257839789409	0.176901116116155	-0.0280084392898575	1.00916537007948	1.29807690778231
0	1	0	0	1	-0.467623710831092	0	96	0	0	-2.516688484	29.70814177	0.0209249475686649	-0.91134447007552	-0.0328723567316353	-0.353675844370559	-0.305286491713916	1.40815613346426	-0.380257839789409	0.176901116116155	-0.0280084392898575	1.00916537007948	1.29807690778231
0	1	0	1	0	-0.467623710831092	0	1512	0	36	-2.516688484	29.70814177	0.0209249475686649	-0.91134447007552	-0.0328723567316353	-0.353675844370559	-0.305286491713916	1.40815613346426	-0.380257839789409	0.176901116116155	-0.0280084392898575	1.00916537007948	1.29807690778231
0	1	0	0	1	0.83165700251948	0	96	0	0	-2.516688484	29.70814177	0.0209249475686649	-0.91134447007552	-0.0328723567316353	-0.353675844370559	-0.305286491713916	1.40815613346426	-0.380257839789409	0.176901116116155	-0.0280084392898575	1.00916537007948	1.29807690778231
0	0	0	0	0	-0.467623710831092	0	0	0	0	-2.516688484	29.70814177	0.0209249475686649	-0.91134447007552	-0.0328723567316353	-0.353675844370559	-0.305286491713916	1.40815613346426	-0.380257839789409	0.176901116116155	-0.0280084392898575	1.00916537007948	1.29807690778231
0	1	0	0	1	0.83165700251948	0	96	0	0	-2.516688484	29.70814177	0.0209249475686649	-0.91134447007552	-0.0328723567316353	-0.353675844370559	-0.305286491713916	1.40815613346426	-0.380257839789409	0.176901116116155	-0.0280084392898575	1.00916537007948	1.29807690778231
0	1	0	0	1	-1.76690442418166	0	684	0	0	-2.516688484	29.70814177	0.0209249475686649	-0.91134447007552	-0.0328723567316353	-0.353675844370559	-0.305286491713916	1.40815613346426	-0.380257839789409	0.176901116116155	-0.0280084392898575	1.00916537007948	1.29807690778231
0	1	0	0	1	-0.467623710831092	0	600	0	0	-2.516688484	29.70814177	0.0209249475686649	-0.91134447007552	-0.0328723567316353	-0.353675844370559	-0.305286491713916	1.40815613346426	-0.380257839789409	0.176901116116155	-0.0280084392898575	1.00916537007948	1.29807690778231
0	1	0	0	0	-0.467623710831092	0	1260	0	0	-2.516688484	29.70814177	0.0209249475686649	-0.91134447007552	-0.0328723567316353	-0.353675844370559	-0.305286491713916	1.40815613346426	-0.380257839789409	0.176901116116155	-0.0280084392898575	1.00916537007948	1.29807690778231
0	1	0	1	0	0.83165700251948	0	9024	0	132	-2.516688484	29.70814177	0.0209249475686649	-0.91134447007552	-0.0328723567316353	-0.353675844370559	-0.305286491713916	1.40815613346426	-0.380257839789409	0.176901116116155	-0.0280084392898575	1.00916537007948	1.29807690778231
0	1	0	0	1	-1.76690442418166	0	1200	0	0	-2.516688484	29.70814177	0.0209249475686649	-0.91134447007552	-0.0328723567316353	-0.353675844370559	-0.305286491713916	1.40815613346426	-0.380257839789409	0.176901116116155	-0.0280084392898575	1.00916537007948	1.29807690778231
0	1	0	0	1	-1.76690442418166	0	564	0	0	-2.516688484	29.70814177	0.0209249475686649	-0.91134447007552	-0.0328723567316353	-0.353675844370559	-0.305286491713916	1.40815613346426	-0.380257839789409	0.176901116116155	-0.0280084392898575	1.00916537007948	1.29807690778231
0	0	0	0	0	-0.467623710831092	0	0	0	0	-2.516688484	29.70814177	0.0209249475686649	-0.91134447007552	-0.0328723567316353	-0.353675844370559	-0.305286491713916	1.40815613346426	-0.380257839789409	0.176901116116155	-0.0280084392898575	1.00916537007948	1.29807690778231
0	1	0	0	1	-0.467623710831092	0	1080	0	0	-2.516688484	29.70814177	0.0209249475686649	-0.91134447007552	-0.0328723567316353	-0.353675844370559	-0.305286491713916	1.40815613346426	-0.380257839789409	0.176901116116155	-0.0280084392898575	1.00916537007948	1.29807690778231
0	1	0	0	1	-1.76690442418166	0	72	0	0	-2.516688484	29.70814177	0.0209249475686649	-0.91134447007552	-0.0328723567316353	-0.353675844370559	-0.305286491713916	1.40815613346426	-0.380257839789409	0.176901116116155	-0.0280084392898575	1.00916537007948	1.29807690778231
0	0	0	0	0	0.83165700251948	0	0	0	0	-2.516688484	29.70814177	0.0209249475686649	-0.91134447007552	-0.0328723567316353	-0.353675844370559	-0.305286491713916	1.40815613346426	-0.380257839789409	0.176901116116155	-0.0280084392898575	1.00916537007948	1.29807690778231
0	1	0	1	1	0.83165700251948	0	240	0	36	-2.516688484	29.70814177	0.0209249475686649	-0.91134447007552	-0.0328723567316353	-0.353675844370559	-0.305286491713916	1.40815613346426	-0.380257839789409	0.176901116116155	-0.0280084392898575	1.00916537007948	1.29807690778231
0	1	0	0	0	-0.467623710831092	0	1452	0	0	-2.516688484	29.70814177	0.0209249475686649	-0.91134447007552	-0.0328723567316353	-0.353675844370559	-0.305286491713916	1.40815613346426	-0.380257839789409	0.176901116116155	-0.0280084392898575	1.00916537007948	1.29807690778231
0	1	0	0	1	0.83165700251948	0	384	0	0	-2.516688484	29.70814177	0.0209249475686649	-0.91134447007552	-0.0328723567316353	-0.353675844370559	-0.305286491713916	1.40815613346426	-0.380257839789409	0.176901116116155	-0.0280084392898575	1.00916537007948	1.29807690778231
0	1	0	0	1	0.83165700251948	0	1644	0	0	-2.516688484	29.70814177	0.0209249475686649	-0.91134447007552	-0.0328723567316353	-0.353675844370559	-0.305286491713916	1.40815613346426	-0.380257839789409	0.176901116116155	-0.0280084392898575	1.00916537007948	1.29807690778231
0	0	0	0	0	-0.467623710831092	0	0	0	0	-2.516688484	29.70814177	0.0209249475686649	-0.91134447007552	-0.0328723567316353	-0.353675844370559	-0.305286491713916	1.40815613346426	-0.380257839789409	0.176901116116155	-0.0280084392898575	1.00916537007948	1.29807690778231
0	1	0	0	1	-1.76690442418166	0	1188	0	0	-2.516688484	29.70814177	0.0209249475686649	-0.91134447007552	-0.0328723567316353	-0.353675844370559	-0.305286491713916	1.40815613346426	-0.380257839789409	0.176901116116155	-0.0280084392898575	1.00916537007948	1.29807690778231
0	1	0	0	0	-0.467623710831092	0	1080	0	0	-2.516688484	29.70814177	0.0209249475686649	-0.91134447007552	-0.0328723567316353	-0.353675844370559	-0.305286491713916	1.40815613346426	-0.380257839789409	0.176901116116155	-0.0280084392898575	1.00916537007948	1.29807690778231
0	1	0	0	1	-0.467623710831092	0	9060	0	0	-2.516688484	29.70814177	0.0209249475686649	-0.91134447007552	-0.0328723567316353	-0.353675844370559	-0.305286491713916	1.40815613346426	-0.380257839789409	0.176901116116155	-0.0280084392898575	1.00916537007948	1.29807690778231
0	1	0	1	1	0.83165700251948	0	336	0	12	-2.516688484	29.70814177	0.0209249475686649	-0.91134447007552	-0.0328723567316353	-0.353675844370559	-0.305286491713916	1.40815613346426	-0.380257839789409	0.176901116116155	-0.0280084392898575	1.00916537007948	1.29807690778231
0	1	0	0	1	0.83165700251948	0	1920	0	0	-2.516688484	29.70814177	0.0209249475686649	-0.91134447007552	-0.0328723567316353	-0.353675844370559	-0.305286491713916	1.40815613346426	-0.380257839789409	0.176901116116155	-0.0280084392898575	1.00916537007948	1.29807690778231
0	1	0	0	1	-1.76690442418166	0	1020	0	0	-2.516688484	29.70814177	0.0209249475686649	-0.91134447007552	-0.0328723567316353	-0.353675844370559	-0.305286491713916	1.40815613346426	-0.380257839789409	0.176901116116155	-0.0280084392898575	1.00916537007948	1.29807690778231
0	1	0	0	1	0.83165700251948	0	576	0	0	-2.516688484	29.70814177	0.0209249475686649	-0.91134447007552	-0.0328723567316353	-0.353675844370559	-0.305286491713916	1.40815613346426	-0.380257839789409	0.176901116116155	-0.0280084392898575	1.00916537007948	1.29807690778231
0	0	0	0	0	0.83165700251948	0	0	0	0	-2.516688484	29.70814177	0.0209249475686649	-0.91134447007552	-0.0328723567316353	-0.353675844370559	-0.305286491713916	1.40815613346426	-0.380257839789409	0.176901116116155	-0.0280084392898575	1.00916537007948	1.29807690778231
0	1	0	1	0	-0.467623710831092	0	3780	0	48	-2.516688484	29.70814177	0.0209249475686649	-0.91134447007552	-0.0328723567316353	-0.353675844370559	-0.305286491713916	1.40815613346426	-0.380257839789409	0.176901116116155	-0.0280084392898575	1.00916537007948	1.29807690778231
0	1	0	1	1	0.83165700251948	0	804	0	12	-2.516688484	29.70814177	0.0209249475686649	-0.91134447007552	-0.0328723567316353	-0.353675844370559	-0.305286491713916	1.40815613346426	-0.380257839789409	0.176901116116155	-0.0280084392898575	1.00916537007948	1.29807690778231
0	1	0	0	0	0.83165700251948	0	192	0	0	-2.516688484	29.70814177	0.0209249475686649	-0.91134447007552	-0.0328723567316353	-0.353675844370559	-0.305286491713916	1.40815613346426	-0.380257839789409	0.176901116116155	-0.0280084392898575	1.00916537007948	1.29807690778231
0	1	0	0	0	0.83165700251948	0	624	0	0	-2.516688484	29.70814177	0.0209249475686649	-0.91134447007552	-0.0328723567316353	-0.353675844370559	-0.305286491713916	1.40815613346426	-0.380257839789409	0.176901116116155	-0.0280084392898575	1.00916537007948	1.29807690778231
0	1	0	0	1	0.83165700251948	0	96	0	0	-2.516688484	29.70814177	0.0209249475686649	-0.91134447007552	-0.0328723567316353	-0.353675844370559	-0.305286491713916	1.40815613346426	-0.380257839789409	0.176901116116155	-0.0280084392898575	1.00916537007948	1.29807690778231
0	1	0	0	0	0.83165700251948	0	408	0	0	-2.516688484	29.70814177	0.0209249475686649	-0.91134447007552	-0.0328723567316353	-0.353675844370559	-0.305286491713916	1.40815613346426	-0.380257839789409	0.176901116116155	-0.0280084392898575	1.00916537007948	1.29807690778231
0	1	0	0	0	-0.467623710831092	0	1116	0	0	-2.516688484	29.70814177	0.0209249475686649	-0.91134447007552	-0.0328723567316353	-0.353675844370559	-0.305286491713916	1.40815613346426	-0.380257839789409	0.176901116116155	-0.0280084392898575	1.00916537007948	1.29807690778231
0	1	0	1	1	-0.467623710831092	0	1368	0	12	-2.516688484	29.70814177	0.0209249475686649	-0.91134447007552	-0.0328723567316353	-0.353675844370559	-0.305286491713916	1.40815613346426	-0.380257839789409	0.176901116116155	-0.0280084392898575	1.00916537007948	1.29807690778231
0	1	0	0	1	-0.467623710831092	0	396	0	0	-2.516688484	29.70814177	0.0209249475686649	-0.91134447007552	-0.0328723567316353	-0.353675844370559	-0.305286491713916	1.40815613346426	-0.380257839789409	0.176901116116155	-0.0280084392898575	1.00916537007948	1.29807690778231
0	0	0	0	0	0.83165700251948	0	0	0	0	-2.516688484	29.70814177	0.0209249475686649	-0.91134447007552	-0.0328723567316353	-0.353675844370559	-0.305286491713916	1.40815613346426	-0.380257839789409	0.176901116116155	-0.0280084392898575	1.00916537007948	1.29807690778231
0	1	0	0	0	0.83165700251948	0	4320	0	0	-2.516688484	29.70814177	0.0209249475686649	-0.91134447007552	-0.0328723567316353	-0.353675844370559	-0.305286491713916	1.40815613346426	-0.380257839789409	0.176901116116155	-0.0280084392898575	1.00916537007948	1.29807690778231
0	0	0	0	0	-0.467623710831092	0	0	0	0	-2.516688484	29.70814177	0.0209249475686649	-0.91134447007552	-0.0328723567316353	-0.353675844370559	-0.305286491713916	1.40815613346426	-0.380257839789409	0.176901116116155	-0.0280084392898575	1.00916537007948	1.29807690778231
0	1	0	0	0	-0.467623710831092	0	84	0	0	-2.516688484	29.70814177	0.0209249475686649	-0.91134447007552	-0.0328723567316353	-0.353675844370559	-0.305286491713916	1.40815613346426	-0.380257839789409	0.176901116116155	-0.0280084392898575	1.00916537007948	1.29807690778231
0	0	0	1	1	-0.467623710831092	0	0	0	12	-1.48983819	29.66876408	-0.86344230259619	1.3962224290178	-0.871937144818949	4.49010079320025	0.516553825495488	0.308977708403848	0.725402903040629	0.811081083322328	1.14461701746445	-0.329527091522739	0.515046880513012
0	1	0	1	1	0.83165700251948	0	5328	0	36	-1.48983819	29.66876408	-0.86344230259619	1.3962224290178	-0.871937144818949	4.49010079320025	0.516553825495488	0.308977708403848	0.725402903040629	0.811081083322328	1.14461701746445	-0.329527091522739	0.515046880513012
0	1	0	1	1	0.83165700251948	0	23976	0	1728	-1.48983819	29.66876408	-0.86344230259619	1.3962224290178	-0.871937144818949	4.49010079320025	0.516553825495488	0.308977708403848	0.725402903040629	0.811081083322328	1.14461701746445	-0.329527091522739	0.515046880513012
0	1	0	1	1	-0.467623710831092	0	23976	0	228	-1.48983819	29.66876408	-0.86344230259619	1.3962224290178	-0.871937144818949	4.49010079320025	0.516553825495488	0.308977708403848	0.725402903040629	0.811081083322328	1.14461701746445	-0.329527091522739	0.515046880513012
0	0	0	1	1	-0.467623710831092	0	0	0	300	-1.48983819	29.66876408	-0.86344230259619	1.3962224290178	-0.871937144818949	4.49010079320025	0.516553825495488	0.308977708403848	0.725402903040629	0.811081083322328	1.14461701746445	-0.329527091522739	0.515046880513012
0	1	0	1	1	0.83165700251948	0	1392	0	264	-1.48983819	29.66876408	-0.86344230259619	1.3962224290178	-0.871937144818949	4.49010079320025	0.516553825495488	0.308977708403848	0.725402903040629	0.811081083322328	1.14461701746445	-0.329527091522739	0.515046880513012
0	1	0	1	1	-1.76690442418166	0	23976	0	156	-1.48983819	29.66876408	-0.86344230259619	1.3962224290178	-0.871937144818949	4.49010079320025	0.516553825495488	0.308977708403848	0.725402903040629	0.811081083322328	1.14461701746445	-0.329527091522739	0.515046880513012
0	1	0	1	1	0.83165700251948	0	108	0	36	-1.48983819	29.66876408	-0.86344230259619	1.3962224290178	-0.871937144818949	4.49010079320025	0.516553825495488	0.308977708403848	0.725402903040629	0.811081083322328	1.14461701746445	-0.329527091522739	0.515046880513012
0	1	0	1	1	0.83165700251948	0	1788	0	12	-1.48983819	29.66876408	-0.86344230259619	1.3962224290178	-0.871937144818949	4.49010079320025	0.516553825495488	0.308977708403848	0.725402903040629	0.811081083322328	1.14461701746445	-0.329527091522739	0.515046880513012
0	1	0	1	1	-0.467623710831092	0	4188	0	60	-1.48983819	29.66876408	-0.86344230259619	1.3962224290178	-0.871937144818949	4.49010079320025	0.516553825495488	0.308977708403848	0.725402903040629	0.811081083322328	1.14461701746445	-0.329527091522739	0.515046880513012
0	1	0	1	1	-1.76690442418166	0	7080	0	60	-1.48983819	29.66876408	-0.86344230259619	1.3962224290178	-0.871937144818949	4.49010079320025	0.516553825495488	0.308977708403848	0.725402903040629	0.811081083322328	1.14461701746445	-0.329527091522739	0.515046880513012
0	1	0	1	1	-0.467623710831092	0	5280	0	60	-1.48983819	29.66876408	-0.86344230259619	1.3962224290178	-0.871937144818949	4.49010079320025	0.516553825495488	0.308977708403848	0.725402903040629	0.811081083322328	1.14461701746445	-0.329527091522739	0.515046880513012
0	0	0	1	1	-0.467623710831092	0	0	0	120	-1.48983819	29.66876408	-0.86344230259619	1.3962224290178	-0.871937144818949	4.49010079320025	0.516553825495488	0.308977708403848	0.725402903040629	0.811081083322328	1.14461701746445	-0.329527091522739	0.515046880513012
0	1	0	1	1	-0.467623710831092	0	36	0	360	-1.48983819	29.66876408	-0.86344230259619	1.3962224290178	-0.871937144818949	4.49010079320025	0.516553825495488	0.308977708403848	0.725402903040629	0.811081083322328	1.14461701746445	-0.329527091522739	0.515046880513012
0	1	0	1	1	0.83165700251948	0	10800	0	228	-1.48983819	29.66876408	-0.86344230259619	1.3962224290178	-0.871937144818949	4.49010079320025	0.516553825495488	0.308977708403848	0.725402903040629	0.811081083322328	1.14461701746445	-0.329527091522739	0.515046880513012
0	1	0	1	1	-1.76690442418166	0	5676	0	72	-1.48983819	29.66876408	-0.86344230259619	1.3962224290178	-0.871937144818949	4.49010079320025	0.516553825495488	0.308977708403848	0.725402903040629	0.811081083322328	1.14461701746445	-0.329527091522739	0.515046880513012
0	1	0	1	1	0.83165700251948	0	15120	0	96	-1.48983819	29.66876408	-0.86344230259619	1.3962224290178	-0.871937144818949	4.49010079320025	0.516553825495488	0.308977708403848	0.725402903040629	0.811081083322328	1.14461701746445	-0.329527091522739	0.515046880513012
0	1	0	1	1	0.83165700251948	0	5280	0	24	-1.48983819	29.66876408	-0.86344230259619	1.3962224290178	-0.871937144818949	4.49010079320025	0.516553825495488	0.308977708403848	0.725402903040629	0.811081083322328	1.14461701746445	-0.329527091522739	0.515046880513012
0	0	0	1	1	0.83165700251948	0	0	0	264	-1.48983819	29.66876408	-0.86344230259619	1.3962224290178	-0.871937144818949	4.49010079320025	0.516553825495488	0.308977708403848	0.725402903040629	0.811081083322328	1.14461701746445	-0.329527091522739	0.515046880513012
0	0	0	1	1	-0.467623710831092	0	0	0	60	-1.48983819	29.66876408	-0.86344230259619	1.3962224290178	-0.871937144818949	4.49010079320025	0.516553825495488	0.308977708403848	0.725402903040629	0.811081083322328	1.14461701746445	-0.329527091522739	0.515046880513012
0	1	0	1	0	-0.467623710831092	0	10272	0	252	-1.48983819	29.66876408	-0.86344230259619	1.3962224290178	-0.871937144818949	4.49010079320025	0.516553825495488	0.308977708403848	0.725402903040629	0.811081083322328	1.14461701746445	-0.329527091522739	0.515046880513012
0	1	0	1	0	-0.467623710831092	0	23976	0	2160	-1.48983819	29.66876408	-0.86344230259619	1.3962224290178	-0.871937144818949	4.49010079320025	0.516553825495488	0.308977708403848	0.725402903040629	0.811081083322328	1.14461701746445	-0.329527091522739	0.515046880513012
0	1	0	1	0	-0.467623710831092	0	1200	0	24	-1.48983819	29.66876408	-0.86344230259619	1.3962224290178	-0.871937144818949	4.49010079320025	0.516553825495488	0.308977708403848	0.725402903040629	0.811081083322328	1.14461701746445	-0.329527091522739	0.515046880513012
0	1	0	1	0	0.83165700251948	0	6672	0	132	-1.48983819	29.66876408	-0.86344230259619	1.3962224290178	-0.871937144818949	4.49010079320025	0.516553825495488	0.308977708403848	0.725402903040629	0.811081083322328	1.14461701746445	-0.329527091522739	0.515046880513012
0	1	0	1	0	-0.467623710831092	0	2028	0	60	-1.48983819	29.66876408	-0.86344230259619	1.3962224290178	-0.871937144818949	4.49010079320025	0.516553825495488	0.308977708403848	0.725402903040629	0.811081083322328	1.14461701746445	-0.329527091522739	0.515046880513012
0	0	0	0	0	0.83165700251948	0	0	0	0	-1.48983819	29.66876408	-0.86344230259619	1.3962224290178	-0.871937144818949	4.49010079320025	0.516553825495488	0.308977708403848	0.725402903040629	0.811081083322328	1.14461701746445	-0.329527091522739	0.515046880513012
0	1	0	1	0	-1.76690442418166	0	3564	0	96	-1.48983819	29.66876408	-0.86344230259619	1.3962224290178	-0.871937144818949	4.49010079320025	0.516553825495488	0.308977708403848	0.725402903040629	0.811081083322328	1.14461701746445	-0.329527091522739	0.515046880513012
0	1	0	0	0	0.83165700251948	0	60	0	0	-1.48983819	29.66876408	-0.86344230259619	1.3962224290178	-0.871937144818949	4.49010079320025	0.516553825495488	0.308977708403848	0.725402903040629	0.811081083322328	1.14461701746445	-0.329527091522739	0.515046880513012
0	1	0	0	0	-0.467623710831092	0	3120	0	0	-1.48983819	29.66876408	-0.86344230259619	1.3962224290178	-0.871937144818949	4.49010079320025	0.516553825495488	0.308977708403848	0.725402903040629	0.811081083322328	1.14461701746445	-0.329527091522739	0.515046880513012
0	1	0	1	0	-1.76690442418166	0	348	0	12	-1.48983819	29.66876408	-0.86344230259619	1.3962224290178	-0.871937144818949	4.49010079320025	0.516553825495488	0.308977708403848	0.725402903040629	0.811081083322328	1.14461701746445	-0.329527091522739	0.515046880513012
0	0	0	0	0	0.83165700251948	0	0	0	0	-1.48983819	29.66876408	-0.86344230259619	1.3962224290178	-0.871937144818949	4.49010079320025	0.516553825495488	0.308977708403848	0.725402903040629	0.811081083322328	1.14461701746445	-0.329527091522739	0.515046880513012
0	1	0	0	0	-0.467623710831092	0	300	0	0	-1.48983819	29.66876408	-0.86344230259619	1.3962224290178	-0.871937144818949	4.49010079320025	0.516553825495488	0.308977708403848	0.725402903040629	0.811081083322328	1.14461701746445	-0.329527091522739	0.515046880513012
0	1	0	1	0	0.83165700251948	0	9900	0	168	-1.48983819	29.66876408	-0.86344230259619	1.3962224290178	-0.871937144818949	4.49010079320025	0.516553825495488	0.308977708403848	0.725402903040629	0.811081083322328	1.14461701746445	-0.329527091522739	0.515046880513012
0	0	0	0	1	2.13093771587005	0	0	0	0	-1.48983819	29.66876408	-0.86344230259619	1.3962224290178	-0.871937144818949	4.49010079320025	0.516553825495488	0.308977708403848	0.725402903040629	0.811081083322328	1.14461701746445	-0.329527091522739	0.515046880513012
0	0	0	1	1	-0.467623710831092	0	0	0	312	-1.48983819	29.66876408	-0.86344230259619	1.3962224290178	-0.871937144818949	4.49010079320025	0.516553825495488	0.308977708403848	0.725402903040629	0.811081083322328	1.14461701746445	-0.329527091522739	0.515046880513012
0	1	0	1	0	-0.467623710831092	0	2496	0	72	-1.48983819	29.66876408	-0.86344230259619	1.3962224290178	-0.871937144818949	4.49010079320025	0.516553825495488	0.308977708403848	0.725402903040629	0.811081083322328	1.14461701746445	-0.329527091522739	0.515046880513012
0	1	0	1	0	-0.467623710831092	0	3048	0	480	-1.48983819	29.66876408	-0.86344230259619	1.3962224290178	-0.871937144818949	4.49010079320025	0.516553825495488	0.308977708403848	0.725402903040629	0.811081083322328	1.14461701746445	-0.329527091522739	0.515046880513012
0	1	0	1	0	-0.467623710831092	0	8844	0	108	-1.48983819	29.66876408	-0.86344230259619	1.3962224290178	-0.871937144818949	4.49010079320025	0.516553825495488	0.308977708403848	0.725402903040629	0.811081083322328	1.14461701746445	-0.329527091522739	0.515046880513012
0	1	0	1	0	2.13093771587005	0	2640	0	48	-1.48983819	29.66876408	-0.86344230259619	1.3962224290178	-0.871937144818949	4.49010079320025	0.516553825495488	0.308977708403848	0.725402903040629	0.811081083322328	1.14461701746445	-0.329527091522739	0.515046880513012
0	1	0	1	0	-0.467623710831092	0	3180	0	432	-1.48983819	29.66876408	-0.86344230259619	1.3962224290178	-0.871937144818949	4.49010079320025	0.516553825495488	0.308977708403848	0.725402903040629	0.811081083322328	1.14461701746445	-0.329527091522739	0.515046880513012
0	1	0	0	0	-0.467623710831092	0	768	0	0	-1.48983819	29.66876408	-0.86344230259619	1.3962224290178	-0.871937144818949	4.49010079320025	0.516553825495488	0.308977708403848	0.725402903040629	0.811081083322328	1.14461701746445	-0.329527091522739	0.515046880513012
0	0	0	1	0	-0.467623710831092	0	0	0	132	-1.48983819	29.66876408	-0.86344230259619	1.3962224290178	-0.871937144818949	4.49010079320025	0.516553825495488	0.308977708403848	0.725402903040629	0.811081083322328	1.14461701746445	-0.329527091522739	0.515046880513012
0	1	0	1	0	-0.467623710831092	0	7356	0	36	-1.48983819	29.66876408	-0.86344230259619	1.3962224290178	-0.871937144818949	4.49010079320025	0.516553825495488	0.308977708403848	0.725402903040629	0.811081083322328	1.14461701746445	-0.329527091522739	0.515046880513012
0	1	0	1	0	-0.467623710831092	0	600	0	72	-1.48983819	29.66876408	-0.86344230259619	1.3962224290178	-0.871937144818949	4.49010079320025	0.516553825495488	0.308977708403848	0.725402903040629	0.811081083322328	1.14461701746445	-0.329527091522739	0.515046880513012
0	0	0	1	1	-1.76690442418166	0	0	0	108	-1.48983819	29.66876408	-0.86344230259619	1.3962224290178	-0.871937144818949	4.49010079320025	0.516553825495488	0.308977708403848	0.725402903040629	0.811081083322328	1.14461701746445	-0.329527091522739	0.515046880513012
0	0	0	1	1	0.83165700251948	0	0	0	60	-1.48983819	29.66876408	-0.86344230259619	1.3962224290178	-0.871937144818949	4.49010079320025	0.516553825495488	0.308977708403848	0.725402903040629	0.811081083322328	1.14461701746445	-0.329527091522739	0.515046880513012
0	1	0	0	0	2.13093771587005	0	336	0	0	-1.48983819	29.66876408	-0.86344230259619	1.3962224290178	-0.871937144818949	4.49010079320025	0.516553825495488	0.308977708403848	0.725402903040629	0.811081083322328	1.14461701746445	-0.329527091522739	0.515046880513012
0	1	0	0	1	-0.467623710831092	0	23976	0	0	-1.48983819	29.66876408	-0.86344230259619	1.3962224290178	-0.871937144818949	4.49010079320025	0.516553825495488	0.308977708403848	0.725402903040629	0.811081083322328	1.14461701746445	-0.329527091522739	0.515046880513012
0	1	0	0	0	-0.467623710831092	0	7656	0	0	-1.48983819	29.66876408	-0.86344230259619	1.3962224290178	-0.871937144818949	4.49010079320025	0.516553825495488	0.308977708403848	0.725402903040629	0.811081083322328	1.14461701746445	-0.329527091522739	0.515046880513012
0	0	0	1	0	0.83165700251948	0	0	0	48	-1.48983819	29.66876408	-0.86344230259619	1.3962224290178	-0.871937144818949	4.49010079320025	0.516553825495488	0.308977708403848	0.725402903040629	0.811081083322328	1.14461701746445	-0.329527091522739	0.515046880513012
0	1	0	0	1	0.83165700251948	0	24	0	0	-1.562471213	29.70733019	-0.467434693844467	1.56873645732177	-0.969689786334156	4.49010079320025	0.516553825495488	0.308977708403848	1.63447964168997	0.677302131628636	1.25564345566415	1.00916537007948	-0.171855565443825
0	0	0	0	1	0.83165700251948	0	0	0	0	-1.562471213	29.70733019	-0.467434693844467	1.56873645732177	-0.969689786334156	4.49010079320025	0.516553825495488	0.308977708403848	1.63447964168997	0.677302131628636	1.25564345566415	1.00916537007948	-0.171855565443825
0	1	0	1	1	-0.467623710831092	0	10548	0	48	-1.562471213	29.70733019	-0.467434693844467	1.56873645732177	-0.969689786334156	4.49010079320025	0.516553825495488	0.308977708403848	1.63447964168997	0.677302131628636	1.25564345566415	1.00916537007948	-0.171855565443825
0	1	0	0	1	0.83165700251948	0	1932	0	0	-1.562471213	29.70733019	-0.467434693844467	1.56873645732177	-0.969689786334156	4.49010079320025	0.516553825495488	0.308977708403848	1.63447964168997	0.677302131628636	1.25564345566415	1.00916537007948	-0.171855565443825
0	1	0	0	1	-0.467623710831092	0	2088	0	0	-1.562471213	29.70733019	-0.467434693844467	1.56873645732177	-0.969689786334156	4.49010079320025	0.516553825495488	0.308977708403848	1.63447964168997	0.677302131628636	1.25564345566415	1.00916537007948	-0.171855565443825
0	0	0	1	1	0.83165700251948	0	0	0	36	-1.562471213	29.70733019	-0.467434693844467	1.56873645732177	-0.969689786334156	4.49010079320025	0.516553825495488	0.308977708403848	1.63447964168997	0.677302131628636	1.25564345566415	1.00916537007948	-0.171855565443825
0	1	0	0	1	2.13093771587005	0	1404	0	0	-1.562471213	29.70733019	-0.467434693844467	1.56873645732177	-0.969689786334156	4.49010079320025	0.516553825495488	0.308977708403848	1.63447964168997	0.677302131628636	1.25564345566415	1.00916537007948	-0.171855565443825
0	0	0	0	1	0.83165700251948	0	0	0	0	-1.562471213	29.70733019	-0.467434693844467	1.56873645732177	-0.969689786334156	4.49010079320025	0.516553825495488	0.308977708403848	1.63447964168997	0.677302131628636	1.25564345566415	1.00916537007948	-0.171855565443825
0	1	0	0	1	0.83165700251948	0	4968	0	0	-1.562471213	29.70733019	-0.467434693844467	1.56873645732177	-0.969689786334156	4.49010079320025	0.516553825495488	0.308977708403848	1.63447964168997	0.677302131628636	1.25564345566415	1.00916537007948	-0.171855565443825
0	1	0	0	1	0.83165700251948	0	324	0	0	-1.562471213	29.70733019	-0.467434693844467	1.56873645732177	-0.969689786334156	4.49010079320025	0.516553825495488	0.308977708403848	1.63447964168997	0.677302131628636	1.25564345566415	1.00916537007948	-0.171855565443825
0	1	0	1	1	-0.467623710831092	0	3180	0	132	-1.562471213	29.70733019	-0.467434693844467	1.56873645732177	-0.969689786334156	4.49010079320025	0.516553825495488	0.308977708403848	1.63447964168997	0.677302131628636	1.25564345566415	1.00916537007948	-0.171855565443825
0	1	0	1	1	0.83165700251948	0	1164	0	60	-1.562471213	29.70733019	-0.467434693844467	1.56873645732177	-0.969689786334156	4.49010079320025	0.516553825495488	0.308977708403848	1.63447964168997	0.677302131628636	1.25564345566415	1.00916537007948	-0.171855565443825
0	0	0	0	1	-0.467623710831092	0	0	0	0	-1.562471213	29.70733019	-0.467434693844467	1.56873645732177	-0.969689786334156	4.49010079320025	0.516553825495488	0.308977708403848	1.63447964168997	0.677302131628636	1.25564345566415	1.00916537007948	-0.171855565443825
0	1	0	0	0	0.83165700251948	0	12972	0	0	-1.562471213	29.70733019	-0.467434693844467	1.56873645732177	-0.969689786334156	4.49010079320025	0.516553825495488	0.308977708403848	1.63447964168997	0.677302131628636	1.25564345566415	1.00916537007948	-0.171855565443825
0	1	0	0	0	0.83165700251948	0	504	0	0	-1.562471213	29.70733019	-0.467434693844467	1.56873645732177	-0.969689786334156	4.49010079320025	0.516553825495488	0.308977708403848	1.63447964168997	0.677302131628636	1.25564345566415	1.00916537007948	-0.171855565443825
0	1	0	1	0	-0.467623710831092	0	2400	0	24	-1.562471213	29.70733019	-0.467434693844467	1.56873645732177	-0.969689786334156	4.49010079320025	0.516553825495488	0.308977708403848	1.63447964168997	0.677302131628636	1.25564345566415	1.00916537007948	-0.171855565443825
0	0	0	0	0	-0.467623710831092	0	0	0	0	-1.562471213	29.70733019	-0.467434693844467	1.56873645732177	-0.969689786334156	4.49010079320025	0.516553825495488	0.308977708403848	1.63447964168997	0.677302131628636	1.25564345566415	1.00916537007948	-0.171855565443825
0	0	0	0	0	0.83165700251948	0	0	0	0	-1.562471213	29.70733019	-0.467434693844467	1.56873645732177	-0.969689786334156	4.49010079320025	0.516553825495488	0.308977708403848	1.63447964168997	0.677302131628636	1.25564345566415	1.00916537007948	-0.171855565443825
0	1	0	1	0	0.83165700251948	0	156	0	36	-1.562471213	29.70733019	-0.467434693844467	1.56873645732177	-0.969689786334156	4.49010079320025	0.516553825495488	0.308977708403848	1.63447964168997	0.677302131628636	1.25564345566415	1.00916537007948	-0.171855565443825
0	1	0	0	0	-0.467623710831092	0	240	0	0	-1.562471213	29.70733019	-0.467434693844467	1.56873645732177	-0.969689786334156	4.49010079320025	0.516553825495488	0.308977708403848	1.63447964168997	0.677302131628636	1.25564345566415	1.00916537007948	-0.171855565443825
0	0	0	0	0	0.83165700251948	0	0	0	0	-1.562471213	29.70733019	-0.467434693844467	1.56873645732177	-0.969689786334156	4.49010079320025	0.516553825495488	0.308977708403848	1.63447964168997	0.677302131628636	1.25564345566415	1.00916537007948	-0.171855565443825
0	1	0	0	0	-0.467623710831092	0	1968	0	0	-1.562471213	29.70733019	-0.467434693844467	1.56873645732177	-0.969689786334156	4.49010079320025	0.516553825495488	0.308977708403848	1.63447964168997	0.677302131628636	1.25564345566415	1.00916537007948	-0.171855565443825
0	1	0	0	0	0.83165700251948	0	3012	0	0	-1.562471213	29.70733019	-0.467434693844467	1.56873645732177	-0.969689786334156	4.49010079320025	0.516553825495488	0.308977708403848	1.63447964168997	0.677302131628636	1.25564345566415	1.00916537007948	-0.171855565443825
0	1	0	0	0	-0.467623710831092	0	204	0	0	-1.562471213	29.70733019	-0.467434693844467	1.56873645732177	-0.969689786334156	4.49010079320025	0.516553825495488	0.308977708403848	1.63447964168997	0.677302131628636	1.25564345566415	1.00916537007948	-0.171855565443825
0	1	0	1	0	0.83165700251948	0	288	0	12	-1.562471213	29.70733019	-0.467434693844467	1.56873645732177	-0.969689786334156	4.49010079320025	0.516553825495488	0.308977708403848	1.63447964168997	0.677302131628636	1.25564345566415	1.00916537007948	-0.171855565443825
0	0	0	0	0	-0.467623710831092	0	0	0	0	-1.562471213	29.70733019	-0.467434693844467	1.56873645732177	-0.969689786334156	4.49010079320025	0.516553825495488	0.308977708403848	1.63447964168997	0.677302131628636	1.25564345566415	1.00916537007948	-0.171855565443825
0	1	0	0	0	-0.467623710831092	0	48	0	0	-1.562471213	29.70733019	-0.467434693844467	1.56873645732177	-0.969689786334156	4.49010079320025	0.516553825495488	0.308977708403848	1.63447964168997	0.677302131628636	1.25564345566415	1.00916537007948	-0.171855565443825
0	0	0	0	0	0.83165700251948	0	0	0	0	-1.562471213	29.70733019	-0.467434693844467	1.56873645732177	-0.969689786334156	4.49010079320025	0.516553825495488	0.308977708403848	1.63447964168997	0.677302131628636	1.25564345566415	1.00916537007948	-0.171855565443825
0	0	0	0	0	0.83165700251948	0	0	0	0	-1.562471213	29.70733019	-0.467434693844467	1.56873645732177	-0.969689786334156	4.49010079320025	0.516553825495488	0.308977708403848	1.63447964168997	0.677302131628636	1.25564345566415	1.00916537007948	-0.171855565443825
0	1	0	0	0	0.83165700251948	0	312	0	0	-1.562471213	29.70733019	-0.467434693844467	1.56873645732177	-0.969689786334156	4.49010079320025	0.516553825495488	0.308977708403848	1.63447964168997	0.677302131628636	1.25564345566415	1.00916537007948	-0.171855565443825
0	1	0	1	0	0.83165700251948	0	540	0	132	-1.562471213	29.70733019	-0.467434693844467	1.56873645732177	-0.969689786334156	4.49010079320025	0.516553825495488	0.308977708403848	1.63447964168997	0.677302131628636	1.25564345566415	1.00916537007948	-0.171855565443825
0	1	0	0	0	-0.467623710831092	0	1152	0	0	-1.562471213	29.70733019	-0.467434693844467	1.56873645732177	-0.969689786334156	4.49010079320025	0.516553825495488	0.308977708403848	1.63447964168997	0.677302131628636	1.25564345566415	1.00916537007948	-0.171855565443825
0	0	0	1	0	0.83165700251948	0	0	0	48	-1.562471213	29.70733019	-0.467434693844467	1.56873645732177	-0.969689786334156	4.49010079320025	0.516553825495488	0.308977708403848	1.63447964168997	0.677302131628636	1.25564345566415	1.00916537007948	-0.171855565443825
0	1	0	0	1	-0.467623710831092	0	372	0	0	-1.562471213	29.70733019	-0.467434693844467	1.56873645732177	-0.969689786334156	4.49010079320025	0.516553825495488	0.308977708403848	1.63447964168997	0.677302131628636	1.25564345566415	1.00916537007948	-0.171855565443825
0	1	0	1	1	0.83165700251948	0	15768	0	12	-1.562471213	29.70733019	-0.467434693844467	1.56873645732177	-0.969689786334156	4.49010079320025	0.516553825495488	0.308977708403848	1.63447964168997	0.677302131628636	1.25564345566415	1.00916537007948	-0.171855565443825
0	0	0	0	0	-0.467623710831092	0	0	0	0	-1.562471213	29.70733019	-0.467434693844467	1.56873645732177	-0.969689786334156	4.49010079320025	0.516553825495488	0.308977708403848	1.63447964168997	0.677302131628636	1.25564345566415	1.00916537007948	-0.171855565443825
0	1	0	0	1	2.13093771587005	0	1380	0	0	-1.562471213	29.70733019	-0.467434693844467	1.56873645732177	-0.969689786334156	4.49010079320025	0.516553825495488	0.308977708403848	1.63447964168997	0.677302131628636	1.25564345566415	1.00916537007948	-0.171855565443825
0	0	0	0	1	2.13093771587005	0	0	0	0	-1.562471213	29.70733019	-0.467434693844467	1.56873645732177	-0.969689786334156	4.49010079320025	0.516553825495488	0.308977708403848	1.63447964168997	0.677302131628636	1.25564345566415	1.00916537007948	-0.171855565443825
0	1	0	0	1	2.13093771587005	0	972	0	0	-1.562471213	29.70733019	-0.467434693844467	1.56873645732177	-0.969689786334156	4.49010079320025	0.516553825495488	0.308977708403848	1.63447964168997	0.677302131628636	1.25564345566415	1.00916537007948	-0.171855565443825
0	1	0	0	1	0.83165700251948	0	132	0	0	-1.562471213	29.70733019	-0.467434693844467	1.56873645732177	-0.969689786334156	4.49010079320025	0.516553825495488	0.308977708403848	1.63447964168997	0.677302131628636	1.25564345566415	1.00916537007948	-0.171855565443825
0	1	0	0	1	-0.467623710831092	0	1032	0	0	-1.562471213	29.70733019	-0.467434693844467	1.56873645732177	-0.969689786334156	4.49010079320025	0.516553825495488	0.308977708403848	1.63447964168997	0.677302131628636	1.25564345566415	1.00916537007948	-0.171855565443825
0	1	0	1	1	0.83165700251948	0	23976	0	84	-1.562471213	29.70733019	-0.467434693844467	1.56873645732177	-0.969689786334156	4.49010079320025	0.516553825495488	0.308977708403848	1.63447964168997	0.677302131628636	1.25564345566415	1.00916537007948	-0.171855565443825
0	1	0	0	1	-1.76690442418166	0	432	0	0	-1.562471213	29.70733019	-0.467434693844467	1.56873645732177	-0.969689786334156	4.49010079320025	0.516553825495488	0.308977708403848	1.63447964168997	0.677302131628636	1.25564345566415	1.00916537007948	-0.171855565443825
0	1	0	1	1	-0.467623710831092	0	12840	0	84	-1.562471213	29.70733019	-0.467434693844467	1.56873645732177	-0.969689786334156	4.49010079320025	0.516553825495488	0.308977708403848	1.63447964168997	0.677302131628636	1.25564345566415	1.00916537007948	-0.171855565443825
0	1	0	0	1	-0.467623710831092	0	192	0	0	-1.562471213	29.70733019	-0.467434693844467	1.56873645732177	-0.969689786334156	4.49010079320025	0.516553825495488	0.308977708403848	1.63447964168997	0.677302131628636	1.25564345566415	1.00916537007948	-0.171855565443825
0	1	0	1	1	-0.467623710831092	0	3540	0	36	-1.562471213	29.70733019	-0.467434693844467	1.56873645732177	-0.969689786334156	4.49010079320025	0.516553825495488	0.308977708403848	1.63447964168997	0.677302131628636	1.25564345566415	1.00916537007948	-0.171855565443825
0	1	0	0	0	0.83165700251948	0	2820	0	0	-1.562471213	29.70733019	-0.467434693844467	1.56873645732177	-0.969689786334156	4.49010079320025	0.516553825495488	0.308977708403848	1.63447964168997	0.677302131628636	1.25564345566415	1.00916537007948	-0.171855565443825
0	1	0	1	0	-0.467623710831092	0	516	0	12	-1.562471213	29.70733019	-0.467434693844467	1.56873645732177	-0.969689786334156	4.49010079320025	0.516553825495488	0.308977708403848	1.63447964168997	0.677302131628636	1.25564345566415	1.00916537007948	-0.171855565443825
0	1	0	1	0	0.83165700251948	0	8664	0	12	-1.562471213	29.70733019	-0.467434693844467	1.56873645732177	-0.969689786334156	4.49010079320025	0.516553825495488	0.308977708403848	1.63447964168997	0.677302131628636	1.25564345566415	1.00916537007948	-0.171855565443825
0	1	0	0	0	-0.467623710831092	0	36	0	0	-1.562471213	29.70733019	-0.467434693844467	1.56873645732177	-0.969689786334156	4.49010079320025	0.516553825495488	0.308977708403848	1.63447964168997	0.677302131628636	1.25564345566415	1.00916537007948	-0.171855565443825
0	0	0	0	0	-1.76690442418166	0	0	0	0	-1.697839813	29.25590394	-2.6296316159132	1.51877012629777	-0.66276907167442	-0.00680316643385263	1.4043801733662	1.54181942289336	1.03861932630706	-0.260343610636444	0.805797976577557	-1.40048106080452	-0.873777505112656
0	0	0	0	1	-0.467623710831092	0	0	0	0	-1.697839813	29.25590394	-2.6296316159132	1.51877012629777	-0.66276907167442	-0.00680316643385263	1.4043801733662	1.54181942289336	1.03861932630706	-0.260343610636444	0.805797976577557	-1.40048106080452	-0.873777505112656
0	0	0	1	1	-0.467623710831092	0	0	0	120	-1.697839813	29.25590394	-2.6296316159132	1.51877012629777	-0.66276907167442	-0.00680316643385263	1.4043801733662	1.54181942289336	1.03861932630706	-0.260343610636444	0.805797976577557	-1.40048106080452	-0.873777505112656
0	1	0	0	0	-0.467623710831092	0	1212	0	0	-1.697839813	29.25590394	-2.6296316159132	1.51877012629777	-0.66276907167442	-0.00680316643385263	1.4043801733662	1.54181942289336	1.03861932630706	-0.260343610636444	0.805797976577557	-1.40048106080452	-0.873777505112656
0	0	0	0	1	-0.467623710831092	0	0	0	0	-1.697839813	29.25590394	-2.6296316159132	1.51877012629777	-0.66276907167442	-0.00680316643385263	1.4043801733662	1.54181942289336	1.03861932630706	-0.260343610636444	0.805797976577557	-1.40048106080452	-0.873777505112656
0	0	0	0	0	-0.467623710831092	0	0	0	0	-1.697839813	29.25590394	-2.6296316159132	1.51877012629777	-0.66276907167442	-0.00680316643385263	1.4043801733662	1.54181942289336	1.03861932630706	-0.260343610636444	0.805797976577557	-1.40048106080452	-0.873777505112656
0	0	0	1	1	-0.467623710831092	0	0	0	60	-1.697839813	29.25590394	-2.6296316159132	1.51877012629777	-0.66276907167442	-0.00680316643385263	1.4043801733662	1.54181942289336	1.03861932630706	-0.260343610636444	0.805797976577557	-1.40048106080452	-0.873777505112656
0	0	0	0	0	-0.467623710831092	0	0	0	0	-1.697839813	29.25590394	-2.6296316159132	1.51877012629777	-0.66276907167442	-0.00680316643385263	1.4043801733662	1.54181942289336	1.03861932630706	-0.260343610636444	0.805797976577557	-1.40048106080452	-0.873777505112656
0	0	0	1	1	-0.467623710831092	0	0	0	444	-1.697839813	29.25590394	-2.6296316159132	1.51877012629777	-0.66276907167442	-0.00680316643385263	1.4043801733662	1.54181942289336	1.03861932630706	-0.260343610636444	0.805797976577557	-1.40048106080452	-0.873777505112656
0	0	0	0	0	-0.467623710831092	0	0	0	0	-1.697839813	29.25590394	-2.6296316159132	1.51877012629777	-0.66276907167442	-0.00680316643385263	1.4043801733662	1.54181942289336	1.03861932630706	-0.260343610636444	0.805797976577557	-1.40048106080452	-0.873777505112656
0	0	0	0	1	-0.467623710831092	0	0	0	0	-1.697839813	29.25590394	-2.6296316159132	1.51877012629777	-0.66276907167442	-0.00680316643385263	1.4043801733662	1.54181942289336	1.03861932630706	-0.260343610636444	0.805797976577557	-1.40048106080452	-0.873777505112656
0	0	0	0	0	-0.467623710831092	0	0	0	0	-1.697839813	29.25590394	-2.6296316159132	1.51877012629777	-0.66276907167442	-0.00680316643385263	1.4043801733662	1.54181942289336	1.03861932630706	-0.260343610636444	0.805797976577557	-1.40048106080452	-0.873777505112656
0	0	0	1	1	-0.467623710831092	0	0	0	24	-1.697839813	29.25590394	-2.6296316159132	1.51877012629777	-0.66276907167442	-0.00680316643385263	1.4043801733662	1.54181942289336	1.03861932630706	-0.260343610636444	0.805797976577557	-1.40048106080452	-0.873777505112656
0	1	0	0	0	-0.467623710831092	0	528	0	0	-1.697839813	29.25590394	-2.6296316159132	1.51877012629777	-0.66276907167442	-0.00680316643385263	1.4043801733662	1.54181942289336	1.03861932630706	-0.260343610636444	0.805797976577557	-1.40048106080452	-0.873777505112656
0	0	0	1	1	-0.467623710831092	0	0	0	12	-1.697839813	29.25590394	-2.6296316159132	1.51877012629777	-0.66276907167442	-0.00680316643385263	1.4043801733662	1.54181942289336	1.03861932630706	-0.260343610636444	0.805797976577557	-1.40048106080452	-0.873777505112656
0	0	0	0	0	0.83165700251948	0	0	0	0	-1.697839813	29.25590394	-2.6296316159132	1.51877012629777	-0.66276907167442	-0.00680316643385263	1.4043801733662	1.54181942289336	1.03861932630706	-0.260343610636444	0.805797976577557	-1.40048106080452	-0.873777505112656
0	0	0	0	1	0.83165700251948	0	0	0	0	-1.697839813	29.25590394	-2.6296316159132	1.51877012629777	-0.66276907167442	-0.00680316643385263	1.4043801733662	1.54181942289336	1.03861932630706	-0.260343610636444	0.805797976577557	-1.40048106080452	-0.873777505112656
0	1	0	1	0	-1.76690442418166	0	6480	0	528	-1.697839813	29.25590394	-2.6296316159132	1.51877012629777	-0.66276907167442	-0.00680316643385263	1.4043801733662	1.54181942289336	1.03861932630706	-0.260343610636444	0.805797976577557	-1.40048106080452	-0.873777505112656
0	0	0	0	1	-0.467623710831092	0	0	0	0	-1.697839813	29.25590394	-2.6296316159132	1.51877012629777	-0.66276907167442	-0.00680316643385263	1.4043801733662	1.54181942289336	1.03861932630706	-0.260343610636444	0.805797976577557	-1.40048106080452	-0.873777505112656
0	0	0	0	0	0.83165700251948	0	0	0	0	-1.697839813	29.25590394	-2.6296316159132	1.51877012629777	-0.66276907167442	-0.00680316643385263	1.4043801733662	1.54181942289336	1.03861932630706	-0.260343610636444	0.805797976577557	-1.40048106080452	-0.873777505112656
0	0	0	0	1	-0.467623710831092	0	0	0	0	-1.697839813	29.25590394	-2.6296316159132	1.51877012629777	-0.66276907167442	-0.00680316643385263	1.4043801733662	1.54181942289336	1.03861932630706	-0.260343610636444	0.805797976577557	-1.40048106080452	-0.873777505112656
0	0	0	1	0	0.83165700251948	0	0	0	48	-1.697839813	29.25590394	-2.6296316159132	1.51877012629777	-0.66276907167442	-0.00680316643385263	1.4043801733662	1.54181942289336	1.03861932630706	-0.260343610636444	0.805797976577557	-1.40048106080452	-0.873777505112656
0	0	0	0	1	-0.467623710831092	0	0	0	0	-1.697839813	29.25590394	-2.6296316159132	1.51877012629777	-0.66276907167442	-0.00680316643385263	1.4043801733662	1.54181942289336	1.03861932630706	-0.260343610636444	0.805797976577557	-1.40048106080452	-0.873777505112656
0	0	0	0	1	2.13093771587005	0	0	0	0	-1.697839813	29.25590394	-2.6296316159132	1.51877012629777	-0.66276907167442	-0.00680316643385263	1.4043801733662	1.54181942289336	1.03861932630706	-0.260343610636444	0.805797976577557	-1.40048106080452	-0.873777505112656
0	0	0	0	0	-0.467623710831092	0	0	0	0	-1.697839813	29.25590394	-2.6296316159132	1.51877012629777	-0.66276907167442	-0.00680316643385263	1.4043801733662	1.54181942289336	1.03861932630706	-0.260343610636444	0.805797976577557	-1.40048106080452	-0.873777505112656
0	0	0	0	1	-1.76690442418166	0	0	0	0	-1.697839813	29.25590394	-2.6296316159132	1.51877012629777	-0.66276907167442	-0.00680316643385263	1.4043801733662	1.54181942289336	1.03861932630706	-0.260343610636444	0.805797976577557	-1.40048106080452	-0.873777505112656
0	1	0	1	0	0.83165700251948	0	23976	0	8760	-1.697839813	29.25590394	-2.6296316159132	1.51877012629777	-0.66276907167442	-0.00680316643385263	1.4043801733662	1.54181942289336	1.03861932630706	-0.260343610636444	0.805797976577557	-1.40048106080452	-0.873777505112656
0	0	0	0	0	-1.76690442418166	0	0	0	0	-1.697839813	29.25590394	-2.6296316159132	1.51877012629777	-0.66276907167442	-0.00680316643385263	1.4043801733662	1.54181942289336	1.03861932630706	-0.260343610636444	0.805797976577557	-1.40048106080452	-0.873777505112656
0	0	0	0	1	-0.467623710831092	0	0	0	0	-1.697839813	29.25590394	-2.6296316159132	1.51877012629777	-0.66276907167442	-0.00680316643385263	1.4043801733662	1.54181942289336	1.03861932630706	-0.260343610636444	0.805797976577557	-1.40048106080452	-0.873777505112656
0	0	0	0	0	-1.76690442418166	0	0	0	0	-1.697839813	29.25590394	-2.6296316159132	1.51877012629777	-0.66276907167442	-0.00680316643385263	1.4043801733662	1.54181942289336	1.03861932630706	-0.260343610636444	0.805797976577557	-1.40048106080452	-0.873777505112656
0	0	0	1	1	2.13093771587005	0	0	0	60	-1.697839813	29.25590394	-2.6296316159132	1.51877012629777	-0.66276907167442	-0.00680316643385263	1.4043801733662	1.54181942289336	1.03861932630706	-0.260343610636444	0.805797976577557	-1.40048106080452	-0.873777505112656
0	0	0	1	0	-1.76690442418166	0	0	0	24	-1.697839813	29.25590394	-2.6296316159132	1.51877012629777	-0.66276907167442	-0.00680316643385263	1.4043801733662	1.54181942289336	1.03861932630706	-0.260343610636444	0.805797976577557	-1.40048106080452	-0.873777505112656
0	0	0	0	1	-0.467623710831092	0	0	0	0	-1.697839813	29.25590394	-2.6296316159132	1.51877012629777	-0.66276907167442	-0.00680316643385263	1.4043801733662	1.54181942289336	1.03861932630706	-0.260343610636444	0.805797976577557	-1.40048106080452	-0.873777505112656
0	0	0	0	0	-1.76690442418166	0	0	0	0	-1.697839813	29.25590394	-2.6296316159132	1.51877012629777	-0.66276907167442	-0.00680316643385263	1.4043801733662	1.54181942289336	1.03861932630706	-0.260343610636444	0.805797976577557	-1.40048106080452	-0.873777505112656
0	0	0	0	0	-1.76690442418166	0	0	0	0	-1.697839813	29.25590394	-2.6296316159132	1.51877012629777	-0.66276907167442	-0.00680316643385263	1.4043801733662	1.54181942289336	1.03861932630706	-0.260343610636444	0.805797976577557	-1.40048106080452	-0.873777505112656
0	0	0	0	1	-1.76690442418166	0	0	0	0	-1.697839813	29.25590394	-2.6296316159132	1.51877012629777	-0.66276907167442	-0.00680316643385263	1.4043801733662	1.54181942289336	1.03861932630706	-0.260343610636444	0.805797976577557	-1.40048106080452	-0.873777505112656
0	0	0	0	1	-1.76690442418166	0	0	0	0	-1.697839813	29.25590394	-2.6296316159132	1.51877012629777	-0.66276907167442	-0.00680316643385263	1.4043801733662	1.54181942289336	1.03861932630706	-0.260343610636444	0.805797976577557	-1.40048106080452	-0.873777505112656
0	0	0	0	0	-1.76690442418166	0	0	0	0	-1.697839813	29.25590394	-2.6296316159132	1.51877012629777	-0.66276907167442	-0.00680316643385263	1.4043801733662	1.54181942289336	1.03861932630706	-0.260343610636444	0.805797976577557	-1.40048106080452	-0.873777505112656
0	0	0	1	0	-1.76690442418166	0	0	0	192	-1.697839813	29.25590394	-2.6296316159132	1.51877012629777	-0.66276907167442	-0.00680316643385263	1.4043801733662	1.54181942289336	1.03861932630706	-0.260343610636444	0.805797976577557	-1.40048106080452	-0.873777505112656
0	0	0	0	1	-1.76690442418166	0	0	0	0	-1.697839813	29.25590394	-2.6296316159132	1.51877012629777	-0.66276907167442	-0.00680316643385263	1.4043801733662	1.54181942289336	1.03861932630706	-0.260343610636444	0.805797976577557	-1.40048106080452	-0.873777505112656
0	0	0	0	0	-1.76690442418166	0	0	0	0	-1.697839813	29.25590394	-2.6296316159132	1.51877012629777	-0.66276907167442	-0.00680316643385263	1.4043801733662	1.54181942289336	1.03861932630706	-0.260343610636444	0.805797976577557	-1.40048106080452	-0.873777505112656
0	0	0	0	1	-1.76690442418166	0	0	0	0	-1.697839813	29.25590394	-2.6296316159132	1.51877012629777	-0.66276907167442	-0.00680316643385263	1.4043801733662	1.54181942289336	1.03861932630706	-0.260343610636444	0.805797976577557	-1.40048106080452	-0.873777505112656
0	0	0	0	0	-1.76690442418166	0	0	0	0	-1.697839813	29.25590394	-2.6296316159132	1.51877012629777	-0.66276907167442	-0.00680316643385263	1.4043801733662	1.54181942289336	1.03861932630706	-0.260343610636444	0.805797976577557	-1.40048106080452	-0.873777505112656
0	0	0	0	1	0.83165700251948	0	0	0	0	-1.697839813	29.25590394	-2.6296316159132	1.51877012629777	-0.66276907167442	-0.00680316643385263	1.4043801733662	1.54181942289336	1.03861932630706	-0.260343610636444	0.805797976577557	-1.40048106080452	-0.873777505112656
0	0	0	1	1	-1.76690442418166	0	0	0	192	-1.697839813	29.25590394	-2.6296316159132	1.51877012629777	-0.66276907167442	-0.00680316643385263	1.4043801733662	1.54181942289336	1.03861932630706	-0.260343610636444	0.805797976577557	-1.40048106080452	-0.873777505112656
0	1	0	1	1	-0.467623710831092	0	5148	0	636	-1.655475441	29.27623457	-1.22740841593768	1.44636672208244	-0.409103628570282	-0.00680316643385263	1.4043801733662	1.54181942289336	1.13546427201191	0.0370797894466544	0.948216082781996	-1.40048106080452	-0.139462342478509
0	1	0	1	1	-0.467623710831092	0	7032	0	1788	-1.655475441	29.27623457	-1.22740841593768	1.44636672208244	-0.409103628570282	-0.00680316643385263	1.4043801733662	1.54181942289336	1.13546427201191	0.0370797894466544	0.948216082781996	-1.40048106080452	-0.139462342478509
0	0	1	1	1	-0.467623710831092	0	0	48	120	-1.655475441	29.27623457	-1.22740841593768	1.44636672208244	-0.409103628570282	-0.00680316643385263	1.4043801733662	1.54181942289336	1.13546427201191	0.0370797894466544	0.948216082781996	-1.40048106080452	-0.139462342478509
0	1	0	1	0	6.02877985592177	0	9528	0	1416	-1.655475441	29.27623457	-1.22740841593768	1.44636672208244	-0.409103628570282	-0.00680316643385263	1.4043801733662	1.54181942289336	1.13546427201191	0.0370797894466544	0.948216082781996	-1.40048106080452	-0.139462342478509
0	0	0	0	1	-0.467623710831092	0	0	0	0	-1.655475441	29.27623457	-1.22740841593768	1.44636672208244	-0.409103628570282	-0.00680316643385263	1.4043801733662	1.54181942289336	1.13546427201191	0.0370797894466544	0.948216082781996	-1.40048106080452	-0.139462342478509
0	1	0	1	0	-1.76690442418166	0	2532	0	204	-1.655475441	29.27623457	-1.22740841593768	1.44636672208244	-0.409103628570282	-0.00680316643385263	1.4043801733662	1.54181942289336	1.13546427201191	0.0370797894466544	0.948216082781996	-1.40048106080452	-0.139462342478509
0	1	0	1	1	0.83165700251948	0	3792	0	1044	-1.655475441	29.27623457	-1.22740841593768	1.44636672208244	-0.409103628570282	-0.00680316643385263	1.4043801733662	1.54181942289336	1.13546427201191	0.0370797894466544	0.948216082781996	-1.40048106080452	-0.139462342478509
0	1	0	1	0	-0.467623710831092	0	3756	0	708	-1.655475441	29.27623457	-1.22740841593768	1.44636672208244	-0.409103628570282	-0.00680316643385263	1.4043801733662	1.54181942289336	1.13546427201191	0.0370797894466544	0.948216082781996	-1.40048106080452	-0.139462342478509
0	1	0	1	1	-0.467623710831092	0	4932	0	264	-1.655475441	29.27623457	-1.22740841593768	1.44636672208244	-0.409103628570282	-0.00680316643385263	1.4043801733662	1.54181942289336	1.13546427201191	0.0370797894466544	0.948216082781996	-1.40048106080452	-0.139462342478509
0	1	0	1	0	-0.467623710831092	0	11436	0	1452	-1.655475441	29.27623457	-1.22740841593768	1.44636672208244	-0.409103628570282	-0.00680316643385263	1.4043801733662	1.54181942289336	1.13546427201191	0.0370797894466544	0.948216082781996	-1.40048106080452	-0.139462342478509
0	1	0	1	1	-0.467623710831092	0	2124	0	600	-1.655475441	29.27623457	-1.22740841593768	1.44636672208244	-0.409103628570282	-0.00680316643385263	1.4043801733662	1.54181942289336	1.13546427201191	0.0370797894466544	0.948216082781996	-1.40048106080452	-0.139462342478509
0	1	0	1	0	-0.467623710831092	0	23976	0	60	-1.655475441	29.27623457	-1.22740841593768	1.44636672208244	-0.409103628570282	-0.00680316643385263	1.4043801733662	1.54181942289336	1.13546427201191	0.0370797894466544	0.948216082781996	-1.40048106080452	-0.139462342478509
0	1	0	1	0	-0.467623710831092	0	14208	0	216	-1.655475441	29.27623457	-1.22740841593768	1.44636672208244	-0.409103628570282	-0.00680316643385263	1.4043801733662	1.54181942289336	1.13546427201191	0.0370797894466544	0.948216082781996	-1.40048106080452	-0.139462342478509
0	0	0	1	0	-1.76690442418166	0	0	0	360	-1.655475441	29.27623457	-1.22740841593768	1.44636672208244	-0.409103628570282	-0.00680316643385263	1.4043801733662	1.54181942289336	1.13546427201191	0.0370797894466544	0.948216082781996	-1.40048106080452	-0.139462342478509
0	0	0	1	1	-1.76690442418166	0	0	0	24	-1.655475441	29.27623457	-1.22740841593768	1.44636672208244	-0.409103628570282	-0.00680316643385263	1.4043801733662	1.54181942289336	1.13546427201191	0.0370797894466544	0.948216082781996	-1.40048106080452	-0.139462342478509
0	1	0	1	0	-1.76690442418166	0	108	0	420	-1.655475441	29.27623457	-1.22740841593768	1.44636672208244	-0.409103628570282	-0.00680316643385263	1.4043801733662	1.54181942289336	1.13546427201191	0.0370797894466544	0.948216082781996	-1.40048106080452	-0.139462342478509
0	1	0	1	1	0.83165700251948	0	6168	0	1452	-1.655475441	29.27623457	-1.22740841593768	1.44636672208244	-0.409103628570282	-0.00680316643385263	1.4043801733662	1.54181942289336	1.13546427201191	0.0370797894466544	0.948216082781996	-1.40048106080452	-0.139462342478509
0	1	0	1	0	-1.76690442418166	0	14004	0	912	-1.655475441	29.27623457	-1.22740841593768	1.44636672208244	-0.409103628570282	-0.00680316643385263	1.4043801733662	1.54181942289336	1.13546427201191	0.0370797894466544	0.948216082781996	-1.40048106080452	-0.139462342478509
0	0	0	1	0	-1.76690442418166	0	0	0	324	-1.655475441	29.27623457	-1.22740841593768	1.44636672208244	-0.409103628570282	-0.00680316643385263	1.4043801733662	1.54181942289336	1.13546427201191	0.0370797894466544	0.948216082781996	-1.40048106080452	-0.139462342478509
0	0	0	1	1	-0.467623710831092	0	0	0	156	-1.655475441	29.27623457	-1.22740841593768	1.44636672208244	-0.409103628570282	-0.00680316643385263	1.4043801733662	1.54181942289336	1.13546427201191	0.0370797894466544	0.948216082781996	-1.40048106080452	-0.139462342478509
0	1	0	1	0	-0.467623710831092	0	20232	0	360	-1.655475441	29.27623457	-1.22740841593768	1.44636672208244	-0.409103628570282	-0.00680316643385263	1.4043801733662	1.54181942289336	1.13546427201191	0.0370797894466544	0.948216082781996	-1.40048106080452	-0.139462342478509
0	1	0	1	1	0.83165700251948	0	1080	0	528	-1.655475441	29.27623457	-1.22740841593768	1.44636672208244	-0.409103628570282	-0.00680316643385263	1.4043801733662	1.54181942289336	1.13546427201191	0.0370797894466544	0.948216082781996	-1.40048106080452	-0.139462342478509
0	0	0	1	0	-1.76690442418166	0	0	0	240	-1.655475441	29.27623457	-1.22740841593768	1.44636672208244	-0.409103628570282	-0.00680316643385263	1.4043801733662	1.54181942289336	1.13546427201191	0.0370797894466544	0.948216082781996	-1.40048106080452	-0.139462342478509
0	1	0	1	1	-0.467623710831092	0	3204	0	972	-1.655475441	29.27623457	-1.22740841593768	1.44636672208244	-0.409103628570282	-0.00680316643385263	1.4043801733662	1.54181942289336	1.13546427201191	0.0370797894466544	0.948216082781996	-1.40048106080452	-0.139462342478509
0	1	0	1	0	0.83165700251948	0	8040	0	1872	-1.655475441	29.27623457	-1.22740841593768	1.44636672208244	-0.409103628570282	-0.00680316643385263	1.4043801733662	1.54181942289336	1.13546427201191	0.0370797894466544	0.948216082781996	-1.40048106080452	-0.139462342478509
0	0	0	1	0	-1.76690442418166	0	0	0	72	-1.655475441	29.27623457	-1.22740841593768	1.44636672208244	-0.409103628570282	-0.00680316643385263	1.4043801733662	1.54181942289336	1.13546427201191	0.0370797894466544	0.948216082781996	-1.40048106080452	-0.139462342478509
0	1	0	1	1	-0.467623710831092	0	1908	0	1164	-1.655475441	29.27623457	-1.22740841593768	1.44636672208244	-0.409103628570282	-0.00680316643385263	1.4043801733662	1.54181942289336	1.13546427201191	0.0370797894466544	0.948216082781996	-1.40048106080452	-0.139462342478509
0	1	0	0	1	0.83165700251948	0	10812	0	0	-1.655475441	29.27623457	-1.22740841593768	1.44636672208244	-0.409103628570282	-0.00680316643385263	1.4043801733662	1.54181942289336	1.13546427201191	0.0370797894466544	0.948216082781996	-1.40048106080452	-0.139462342478509
0	1	0	1	0	-1.76690442418166	0	1380	0	600	-1.655475441	29.27623457	-1.22740841593768	1.44636672208244	-0.409103628570282	-0.00680316643385263	1.4043801733662	1.54181942289336	1.13546427201191	0.0370797894466544	0.948216082781996	-1.40048106080452	-0.139462342478509
0	1	0	1	0	-0.467623710831092	0	912	0	96	-1.655475441	29.27623457	-1.22740841593768	1.44636672208244	-0.409103628570282	-0.00680316643385263	1.4043801733662	1.54181942289336	1.13546427201191	0.0370797894466544	0.948216082781996	-1.40048106080452	-0.139462342478509
0	1	0	1	1	-0.467623710831092	0	23976	0	456	-1.655475441	29.27623457	-1.22740841593768	1.44636672208244	-0.409103628570282	-0.00680316643385263	1.4043801733662	1.54181942289336	1.13546427201191	0.0370797894466544	0.948216082781996	-1.40048106080452	-0.139462342478509
0	1	0	1	0	0.83165700251948	0	23976	0	2064	-1.655475441	29.27623457	-1.22740841593768	1.44636672208244	-0.409103628570282	-0.00680316643385263	1.4043801733662	1.54181942289336	1.13546427201191	0.0370797894466544	0.948216082781996	-1.40048106080452	-0.139462342478509
0	1	0	1	1	-0.467623710831092	0	8760	0	276	-1.655475441	29.27623457	-1.22740841593768	1.44636672208244	-0.409103628570282	-0.00680316643385263	1.4043801733662	1.54181942289336	1.13546427201191	0.0370797894466544	0.948216082781996	-1.40048106080452	-0.139462342478509
0	1	0	1	0	-0.467623710831092	0	324	0	2172	-1.655475441	29.27623457	-1.22740841593768	1.44636672208244	-0.409103628570282	-0.00680316643385263	1.4043801733662	1.54181942289336	1.13546427201191	0.0370797894466544	0.948216082781996	-1.40048106080452	-0.139462342478509
0	1	0	1	1	-0.467623710831092	0	4548	0	576	-1.655475441	29.27623457	-1.22740841593768	1.44636672208244	-0.409103628570282	-0.00680316643385263	1.4043801733662	1.54181942289336	1.13546427201191	0.0370797894466544	0.948216082781996	-1.40048106080452	-0.139462342478509
0	1	0	1	0	-0.467623710831092	0	21468	0	528	-1.655475441	29.27623457	-1.22740841593768	1.44636672208244	-0.409103628570282	-0.00680316643385263	1.4043801733662	1.54181942289336	1.13546427201191	0.0370797894466544	0.948216082781996	-1.40048106080452	-0.139462342478509
0	1	0	1	1	0.83165700251948	0	312	0	348	-1.655475441	29.27623457	-1.22740841593768	1.44636672208244	-0.409103628570282	-0.00680316643385263	1.4043801733662	1.54181942289336	1.13546427201191	0.0370797894466544	0.948216082781996	-1.40048106080452	-0.139462342478509
0	1	0	1	0	-1.76690442418166	0	9756	0	300	-1.655475441	29.27623457	-1.22740841593768	1.44636672208244	-0.409103628570282	-0.00680316643385263	1.4043801733662	1.54181942289336	1.13546427201191	0.0370797894466544	0.948216082781996	-1.40048106080452	-0.139462342478509
0	1	0	1	1	0.83165700251948	0	3204	0	1932	-1.655475441	29.27623457	-1.22740841593768	1.44636672208244	-0.409103628570282	-0.00680316643385263	1.4043801733662	1.54181942289336	1.13546427201191	0.0370797894466544	0.948216082781996	-1.40048106080452	-0.139462342478509
0	1	0	1	0	-0.467623710831092	0	1716	0	156	-1.655475441	29.27623457	-1.22740841593768	1.44636672208244	-0.409103628570282	-0.00680316643385263	1.4043801733662	1.54181942289336	1.13546427201191	0.0370797894466544	0.948216082781996	-1.40048106080452	-0.139462342478509
0	1	0	1	1	2.13093771587005	0	2052	0	240	-1.655475441	29.27623457	-1.22740841593768	1.44636672208244	-0.409103628570282	-0.00680316643385263	1.4043801733662	1.54181942289336	1.13546427201191	0.0370797894466544	0.948216082781996	-1.40048106080452	-0.139462342478509
0	0	0	1	0	-0.467623710831092	0	0	0	1680	-1.655475441	29.27623457	-1.22740841593768	1.44636672208244	-0.409103628570282	-0.00680316643385263	1.4043801733662	1.54181942289336	1.13546427201191	0.0370797894466544	0.948216082781996	-1.40048106080452	-0.139462342478509
0	1	0	1	1	-0.467623710831092	0	1044	0	96	-1.655475441	29.27623457	-1.22740841593768	1.44636672208244	-0.409103628570282	-0.00680316643385263	1.4043801733662	1.54181942289336	1.13546427201191	0.0370797894466544	0.948216082781996	-1.40048106080452	-0.139462342478509
0	1	0	0	0	-0.467623710831092	0	912	0	0	-1.655475441	29.27623457	-1.22740841593768	1.44636672208244	-0.409103628570282	-0.00680316643385263	1.4043801733662	1.54181942289336	1.13546427201191	0.0370797894466544	0.948216082781996	-1.40048106080452	-0.139462342478509
0	1	0	1	1	0.83165700251948	0	2940	0	804	-1.655475441	29.27623457	-1.22740841593768	1.44636672208244	-0.409103628570282	-0.00680316643385263	1.4043801733662	1.54181942289336	1.13546427201191	0.0370797894466544	0.948216082781996	-1.40048106080452	-0.139462342478509
0	0	0	0	0	-0.467623710831092	0	0	0	0	-1.655475441	29.27623457	-1.22740841593768	1.44636672208244	-0.409103628570282	-0.00680316643385263	1.4043801733662	1.54181942289336	1.13546427201191	0.0370797894466544	0.948216082781996	-1.40048106080452	-0.139462342478509
0	1	0	1	0	-1.76690442418166	0	15204	0	168	-1.655475441	29.27623457	-1.22740841593768	1.44636672208244	-0.409103628570282	-0.00680316643385263	1.4043801733662	1.54181942289336	1.13546427201191	0.0370797894466544	0.948216082781996	-1.40048106080452	-0.139462342478509
0	0	0	1	1	-0.467623710831092	0	0	0	756	-1.655475441	29.27623457	-1.22740841593768	1.44636672208244	-0.409103628570282	-0.00680316643385263	1.4043801733662	1.54181942289336	1.13546427201191	0.0370797894466544	0.948216082781996	-1.40048106080452	-0.139462342478509
0	1	0	0	1	0.83165700251948	0	588	0	0	-1.51528297	30.07289517	0.291360619566416	0.429217461811422	-0.787751223836998	-0.523666428260071	-0.110116285020303	0.17365257143119	-0.634992561590639	1.27318806634481	0.494215791942992	0.473688385438595	2.22524293398959
0	1	0	0	1	-0.467623710831092	0	1584	0	0	-1.51528297	30.07289517	0.291360619566416	0.429217461811422	-0.787751223836998	-0.523666428260071	-0.110116285020303	0.17365257143119	-0.634992561590639	1.27318806634481	0.494215791942992	0.473688385438595	2.22524293398959
0	1	0	0	1	-0.467623710831092	0	120	0	0	-1.51528297	30.07289517	0.291360619566416	0.429217461811422	-0.787751223836998	-0.523666428260071	-0.110116285020303	0.17365257143119	-0.634992561590639	1.27318806634481	0.494215791942992	0.473688385438595	2.22524293398959
0	1	0	1	1	-0.467623710831092	0	708	0	12	-1.51528297	30.07289517	0.291360619566416	0.429217461811422	-0.787751223836998	-0.523666428260071	-0.110116285020303	0.17365257143119	-0.634992561590639	1.27318806634481	0.494215791942992	0.473688385438595	2.22524293398959
0	1	0	1	1	-0.467623710831092	0	3540	0	84	-1.51528297	30.07289517	0.291360619566416	0.429217461811422	-0.787751223836998	-0.523666428260071	-0.110116285020303	0.17365257143119	-0.634992561590639	1.27318806634481	0.494215791942992	0.473688385438595	2.22524293398959
0	1	0	0	1	-0.467623710831092	0	672	0	0	-1.51528297	30.07289517	0.291360619566416	0.429217461811422	-0.787751223836998	-0.523666428260071	-0.110116285020303	0.17365257143119	-0.634992561590639	1.27318806634481	0.494215791942992	0.473688385438595	2.22524293398959
0	0	0	0	1	0.83165700251948	0	0	0	0	-1.51528297	30.07289517	0.291360619566416	0.429217461811422	-0.787751223836998	-0.523666428260071	-0.110116285020303	0.17365257143119	-0.634992561590639	1.27318806634481	0.494215791942992	0.473688385438595	2.22524293398959
0	1	0	0	1	0.83165700251948	0	12660	0	0	-1.51528297	30.07289517	0.291360619566416	0.429217461811422	-0.787751223836998	-0.523666428260071	-0.110116285020303	0.17365257143119	-0.634992561590639	1.27318806634481	0.494215791942992	0.473688385438595	2.22524293398959
0	0	0	0	0	0.83165700251948	0	0	0	0	-1.51528297	30.07289517	0.291360619566416	0.429217461811422	-0.787751223836998	-0.523666428260071	-0.110116285020303	0.17365257143119	-0.634992561590639	1.27318806634481	0.494215791942992	0.473688385438595	2.22524293398959
0	0	0	0	1	-0.467623710831092	0	0	0	0	-1.51528297	30.07289517	0.291360619566416	0.429217461811422	-0.787751223836998	-0.523666428260071	-0.110116285020303	0.17365257143119	-0.634992561590639	1.27318806634481	0.494215791942992	0.473688385438595	2.22524293398959
0	0	0	0	0	0.83165700251948	0	0	0	0	-1.51528297	30.07289517	0.291360619566416	0.429217461811422	-0.787751223836998	-0.523666428260071	-0.110116285020303	0.17365257143119	-0.634992561590639	1.27318806634481	0.494215791942992	0.473688385438595	2.22524293398959
0	0	0	0	0	0.83165700251948	0	0	0	0	-1.51528297	30.07289517	0.291360619566416	0.429217461811422	-0.787751223836998	-0.523666428260071	-0.110116285020303	0.17365257143119	-0.634992561590639	1.27318806634481	0.494215791942992	0.473688385438595	2.22524293398959
0	0	0	0	0	0.83165700251948	0	0	0	0	-1.51528297	30.07289517	0.291360619566416	0.429217461811422	-0.787751223836998	-0.523666428260071	-0.110116285020303	0.17365257143119	-0.634992561590639	1.27318806634481	0.494215791942992	0.473688385438595	2.22524293398959
0	0	0	1	0	-0.467623710831092	0	0	0	12	-1.51528297	30.07289517	0.291360619566416	0.429217461811422	-0.787751223836998	-0.523666428260071	-0.110116285020303	0.17365257143119	-0.634992561590639	1.27318806634481	0.494215791942992	0.473688385438595	2.22524293398959
0	0	0	0	0	0.83165700251948	0	0	0	0	-1.51528297	30.07289517	0.291360619566416	0.429217461811422	-0.787751223836998	-0.523666428260071	-0.110116285020303	0.17365257143119	-0.634992561590639	1.27318806634481	0.494215791942992	0.473688385438595	2.22524293398959
0	1	0	0	0	0.83165700251948	0	312	0	0	-1.51528297	30.07289517	0.291360619566416	0.429217461811422	-0.787751223836998	-0.523666428260071	-0.110116285020303	0.17365257143119	-0.634992561590639	1.27318806634481	0.494215791942992	0.473688385438595	2.22524293398959
0	0	0	0	0	0.83165700251948	0	0	0	0	-1.51528297	30.07289517	0.291360619566416	0.429217461811422	-0.787751223836998	-0.523666428260071	-0.110116285020303	0.17365257143119	-0.634992561590639	1.27318806634481	0.494215791942992	0.473688385438595	2.22524293398959
0	1	0	1	0	0.83165700251948	0	3276	0	24	-1.51528297	30.07289517	0.291360619566416	0.429217461811422	-0.787751223836998	-0.523666428260071	-0.110116285020303	0.17365257143119	-0.634992561590639	1.27318806634481	0.494215791942992	0.473688385438595	2.22524293398959
0	1	0	0	0	0.83165700251948	0	10044	0	0	-1.51528297	30.07289517	0.291360619566416	0.429217461811422	-0.787751223836998	-0.523666428260071	-0.110116285020303	0.17365257143119	-0.634992561590639	1.27318806634481	0.494215791942992	0.473688385438595	2.22524293398959
0	0	0	0	0	0.83165700251948	0	0	0	0	-1.51528297	30.07289517	0.291360619566416	0.429217461811422	-0.787751223836998	-0.523666428260071	-0.110116285020303	0.17365257143119	-0.634992561590639	1.27318806634481	0.494215791942992	0.473688385438595	2.22524293398959
0	1	0	0	0	-0.467623710831092	0	3384	0	0	-1.51528297	30.07289517	0.291360619566416	0.429217461811422	-0.787751223836998	-0.523666428260071	-0.110116285020303	0.17365257143119	-0.634992561590639	1.27318806634481	0.494215791942992	0.473688385438595	2.22524293398959
0	0	0	0	0	0.83165700251948	0	0	0	0	-1.51528297	30.07289517	0.291360619566416	0.429217461811422	-0.787751223836998	-0.523666428260071	-0.110116285020303	0.17365257143119	-0.634992561590639	1.27318806634481	0.494215791942992	0.473688385438595	2.22524293398959
0	0	0	0	0	-0.467623710831092	0	0	0	0	-1.51528297	30.07289517	0.291360619566416	0.429217461811422	-0.787751223836998	-0.523666428260071	-0.110116285020303	0.17365257143119	-0.634992561590639	1.27318806634481	0.494215791942992	0.473688385438595	2.22524293398959
0	1	0	0	1	-0.467623710831092	0	1308	0	0	-1.51528297	30.07289517	0.291360619566416	0.429217461811422	-0.787751223836998	-0.523666428260071	-0.110116285020303	0.17365257143119	-0.634992561590639	1.27318806634481	0.494215791942992	0.473688385438595	2.22524293398959
0	1	0	0	1	-0.467623710831092	0	372	0	0	-1.51528297	30.07289517	0.291360619566416	0.429217461811422	-0.787751223836998	-0.523666428260071	-0.110116285020303	0.17365257143119	-0.634992561590639	1.27318806634481	0.494215791942992	0.473688385438595	2.22524293398959
0	1	0	1	1	0.83165700251948	0	16284	0	36	-1.51528297	30.07289517	0.291360619566416	0.429217461811422	-0.787751223836998	-0.523666428260071	-0.110116285020303	0.17365257143119	-0.634992561590639	1.27318806634481	0.494215791942992	0.473688385438595	2.22524293398959
0	1	0	0	1	0.83165700251948	0	72	0	0	-1.51528297	30.07289517	0.291360619566416	0.429217461811422	-0.787751223836998	-0.523666428260071	-0.110116285020303	0.17365257143119	-0.634992561590639	1.27318806634481	0.494215791942992	0.473688385438595	2.22524293398959
0	1	0	0	1	0.83165700251948	0	264	0	0	-1.51528297	30.07289517	0.291360619566416	0.429217461811422	-0.787751223836998	-0.523666428260071	-0.110116285020303	0.17365257143119	-0.634992561590639	1.27318806634481	0.494215791942992	0.473688385438595	2.22524293398959
0	1	0	0	1	-0.467623710831092	0	4512	0	0	-1.51528297	30.07289517	0.291360619566416	0.429217461811422	-0.787751223836998	-0.523666428260071	-0.110116285020303	0.17365257143119	-0.634992561590639	1.27318806634481	0.494215791942992	0.473688385438595	2.22524293398959
0	1	0	0	1	-0.467623710831092	0	216	0	0	-1.51528297	30.07289517	0.291360619566416	0.429217461811422	-0.787751223836998	-0.523666428260071	-0.110116285020303	0.17365257143119	-0.634992561590639	1.27318806634481	0.494215791942992	0.473688385438595	2.22524293398959
0	0	0	0	1	-0.467623710831092	0	0	0	0	-1.51528297	30.07289517	0.291360619566416	0.429217461811422	-0.787751223836998	-0.523666428260071	-0.110116285020303	0.17365257143119	-0.634992561590639	1.27318806634481	0.494215791942992	0.473688385438595	2.22524293398959
0	0	0	0	1	-0.467623710831092	0	0	0	0	-1.51528297	30.07289517	0.291360619566416	0.429217461811422	-0.787751223836998	-0.523666428260071	-0.110116285020303	0.17365257143119	-0.634992561590639	1.27318806634481	0.494215791942992	0.473688385438595	2.22524293398959
0	1	0	1	1	-1.76690442418166	0	1260	0	36	-1.51528297	30.07289517	0.291360619566416	0.429217461811422	-0.787751223836998	-0.523666428260071	-0.110116285020303	0.17365257143119	-0.634992561590639	1.27318806634481	0.494215791942992	0.473688385438595	2.22524293398959
0	1	0	0	1	0.83165700251948	0	1872	0	0	-1.51528297	30.07289517	0.291360619566416	0.429217461811422	-0.787751223836998	-0.523666428260071	-0.110116285020303	0.17365257143119	-0.634992561590639	1.27318806634481	0.494215791942992	0.473688385438595	2.22524293398959
0	1	0	0	1	-0.467623710831092	0	2160	0	0	-1.51528297	30.07289517	0.291360619566416	0.429217461811422	-0.787751223836998	-0.523666428260071	-0.110116285020303	0.17365257143119	-0.634992561590639	1.27318806634481	0.494215791942992	0.473688385438595	2.22524293398959
0	1	0	0	1	-0.467623710831092	0	1440	0	0	-1.51528297	30.07289517	0.291360619566416	0.429217461811422	-0.787751223836998	-0.523666428260071	-0.110116285020303	0.17365257143119	-0.634992561590639	1.27318806634481	0.494215791942992	0.473688385438595	2.22524293398959
0	1	0	0	1	0.83165700251948	0	180	0	0	-1.51528297	30.07289517	0.291360619566416	0.429217461811422	-0.787751223836998	-0.523666428260071	-0.110116285020303	0.17365257143119	-0.634992561590639	1.27318806634481	0.494215791942992	0.473688385438595	2.22524293398959
0	1	0	0	1	-0.467623710831092	0	2052	0	0	-1.51528297	30.07289517	0.291360619566416	0.429217461811422	-0.787751223836998	-0.523666428260071	-0.110116285020303	0.17365257143119	-0.634992561590639	1.27318806634481	0.494215791942992	0.473688385438595	2.22524293398959
0	0	0	0	1	0.83165700251948	0	0	0	0	-1.51528297	30.07289517	0.291360619566416	0.429217461811422	-0.787751223836998	-0.523666428260071	-0.110116285020303	0.17365257143119	-0.634992561590639	1.27318806634481	0.494215791942992	0.473688385438595	2.22524293398959
0	1	0	0	0	0.83165700251948	0	300	0	0	-1.51528297	30.07289517	0.291360619566416	0.429217461811422	-0.787751223836998	-0.523666428260071	-0.110116285020303	0.17365257143119	-0.634992561590639	1.27318806634481	0.494215791942992	0.473688385438595	2.22524293398959
0	1	0	0	0	-0.467623710831092	0	1584	0	0	-1.51528297	30.07289517	0.291360619566416	0.429217461811422	-0.787751223836998	-0.523666428260071	-0.110116285020303	0.17365257143119	-0.634992561590639	1.27318806634481	0.494215791942992	0.473688385438595	2.22524293398959
0	0	0	0	0	-0.467623710831092	0	0	0	0	-1.51528297	30.07289517	0.291360619566416	0.429217461811422	-0.787751223836998	-0.523666428260071	-0.110116285020303	0.17365257143119	-0.634992561590639	1.27318806634481	0.494215791942992	0.473688385438595	2.22524293398959
0	1	0	1	0	-0.467623710831092	0	16284	0	528	-1.51528297	30.07289517	0.291360619566416	0.429217461811422	-0.787751223836998	-0.523666428260071	-0.110116285020303	0.17365257143119	-0.634992561590639	1.27318806634481	0.494215791942992	0.473688385438595	2.22524293398959
0	1	0	0	0	0.83165700251948	0	2196	0	0	-1.51528297	30.07289517	0.291360619566416	0.429217461811422	-0.787751223836998	-0.523666428260071	-0.110116285020303	0.17365257143119	-0.634992561590639	1.27318806634481	0.494215791942992	0.473688385438595	2.22524293398959
0	1	0	0	0	0.83165700251948	0	6084	0	0	-1.51528297	30.07289517	0.291360619566416	0.429217461811422	-0.787751223836998	-0.523666428260071	-0.110116285020303	0.17365257143119	-0.634992561590639	1.27318806634481	0.494215791942992	0.473688385438595	2.22524293398959
0	1	0	1	0	-0.467623710831092	0	2436	0	96	-1.51528297	30.07289517	0.291360619566416	0.429217461811422	-0.787751223836998	-0.523666428260071	-0.110116285020303	0.17365257143119	-0.634992561590639	1.27318806634481	0.494215791942992	0.473688385438595	2.22524293398959
0	0	0	0	0	-1.76690442418166	0	0	0	0	-1.51528297	30.07289517	0.291360619566416	0.429217461811422	-0.787751223836998	-0.523666428260071	-0.110116285020303	0.17365257143119	-0.634992561590639	1.27318806634481	0.494215791942992	0.473688385438595	2.22524293398959
0	1	0	0	0	0.83165700251948	0	4380	0	0	-1.51528297	30.07289517	0.291360619566416	0.429217461811422	-0.787751223836998	-0.523666428260071	-0.110116285020303	0.17365257143119	-0.634992561590639	1.27318806634481	0.494215791942992	0.473688385438595	2.22524293398959
0	1	0	0	0	0.83165700251948	0	312	0	0	-1.51528297	30.07289517	0.291360619566416	0.429217461811422	-0.787751223836998	-0.523666428260071	-0.110116285020303	0.17365257143119	-0.634992561590639	1.27318806634481	0.494215791942992	0.473688385438595	2.22524293398959
0	1	0	1	0	-0.467623710831092	0	2088	0	36	-1.51528297	30.07289517	0.291360619566416	0.429217461811422	-0.787751223836998	-0.523666428260071	-0.110116285020303	0.17365257143119	-0.634992561590639	1.27318806634481	0.494215791942992	0.473688385438595	2.22524293398959
0	1	0	0	1	-0.467623710831092	0	1812	0	0	-1.648622623	29.53979386	-0.748540635749164	1.21705017553974	-1.91531096427553	-0.179090920375925	-0.238944851808706	-0.426509839247382	0.789586014729068	2.83631583476809	0.963242841063409	0.830673041865854	1.3554900720071
0	1	0	0	1	-0.467623710831092	0	588	0	0	-1.648622623	29.53979386	-0.748540635749164	1.21705017553974	-1.91531096427553	-0.179090920375925	-0.238944851808706	-0.426509839247382	0.789586014729068	2.83631583476809	0.963242841063409	0.830673041865854	1.3554900720071
0	0	0	0	1	0.83165700251948	0	0	0	0	-1.648622623	29.53979386	-0.748540635749164	1.21705017553974	-1.91531096427553	-0.179090920375925	-0.238944851808706	-0.426509839247382	0.789586014729068	2.83631583476809	0.963242841063409	0.830673041865854	1.3554900720071
0	1	0	0	1	-0.467623710831092	0	4692	0	0	-1.648622623	29.53979386	-0.748540635749164	1.21705017553974	-1.91531096427553	-0.179090920375925	-0.238944851808706	-0.426509839247382	0.789586014729068	2.83631583476809	0.963242841063409	0.830673041865854	1.3554900720071
0	1	0	0	1	0.83165700251948	0	5076	0	0	-1.648622623	29.53979386	-0.748540635749164	1.21705017553974	-1.91531096427553	-0.179090920375925	-0.238944851808706	-0.426509839247382	0.789586014729068	2.83631583476809	0.963242841063409	0.830673041865854	1.3554900720071
0	0	0	1	1	-0.467623710831092	0	0	0	36	-1.648622623	29.53979386	-0.748540635749164	1.21705017553974	-1.91531096427553	-0.179090920375925	-0.238944851808706	-0.426509839247382	0.789586014729068	2.83631583476809	0.963242841063409	0.830673041865854	1.3554900720071
0	1	0	0	0	0.83165700251948	0	5832	0	0	-1.648622623	29.53979386	-0.748540635749164	1.21705017553974	-1.91531096427553	-0.179090920375925	-0.238944851808706	-0.426509839247382	0.789586014729068	2.83631583476809	0.963242841063409	0.830673041865854	1.3554900720071
0	1	0	0	0	-0.467623710831092	0	1956	0	0	-1.648622623	29.53979386	-0.748540635749164	1.21705017553974	-1.91531096427553	-0.179090920375925	-0.238944851808706	-0.426509839247382	0.789586014729068	2.83631583476809	0.963242841063409	0.830673041865854	1.3554900720071
0	1	0	0	1	-0.467623710831092	0	60	0	0	-1.648622623	29.53979386	-0.748540635749164	1.21705017553974	-1.91531096427553	-0.179090920375925	-0.238944851808706	-0.426509839247382	0.789586014729068	2.83631583476809	0.963242841063409	0.830673041865854	1.3554900720071
0	1	0	0	1	0.83165700251948	0	4968	0	0	-1.648622623	29.53979386	-0.748540635749164	1.21705017553974	-1.91531096427553	-0.179090920375925	-0.238944851808706	-0.426509839247382	0.789586014729068	2.83631583476809	0.963242841063409	0.830673041865854	1.3554900720071
0	1	0	0	1	0.83165700251948	0	1512	0	0	-1.648622623	29.53979386	-0.748540635749164	1.21705017553974	-1.91531096427553	-0.179090920375925	-0.238944851808706	-0.426509839247382	0.789586014729068	2.83631583476809	0.963242841063409	0.830673041865854	1.3554900720071
0	1	0	0	1	0.83165700251948	0	7440	0	0	-1.648622623	29.53979386	-0.748540635749164	1.21705017553974	-1.91531096427553	-0.179090920375925	-0.238944851808706	-0.426509839247382	0.789586014729068	2.83631583476809	0.963242841063409	0.830673041865854	1.3554900720071
0	1	0	0	0	0.83165700251948	0	6852	0	0	-1.648622623	29.53979386	-0.748540635749164	1.21705017553974	-1.91531096427553	-0.179090920375925	-0.238944851808706	-0.426509839247382	0.789586014729068	2.83631583476809	0.963242841063409	0.830673041865854	1.3554900720071
0	1	0	1	1	0.83165700251948	0	2952	0	300	-1.648622623	29.53979386	-0.748540635749164	1.21705017553974	-1.91531096427553	-0.179090920375925	-0.238944851808706	-0.426509839247382	0.789586014729068	2.83631583476809	0.963242841063409	0.830673041865854	1.3554900720071
0	0	0	0	1	0.83165700251948	0	0	0	0	-1.648622623	29.53979386	-0.748540635749164	1.21705017553974	-1.91531096427553	-0.179090920375925	-0.238944851808706	-0.426509839247382	0.789586014729068	2.83631583476809	0.963242841063409	0.830673041865854	1.3554900720071
0	1	0	1	1	0.83165700251948	0	2352	0	84	-1.648622623	29.53979386	-0.748540635749164	1.21705017553974	-1.91531096427553	-0.179090920375925	-0.238944851808706	-0.426509839247382	0.789586014729068	2.83631583476809	0.963242841063409	0.830673041865854	1.3554900720071
0	1	0	0	0	-0.467623710831092	0	1044	0	0	-1.648622623	29.53979386	-0.748540635749164	1.21705017553974	-1.91531096427553	-0.179090920375925	-0.238944851808706	-0.426509839247382	0.789586014729068	2.83631583476809	0.963242841063409	0.830673041865854	1.3554900720071
0	1	0	0	0	-0.467623710831092	0	2076	0	0	-1.648622623	29.53979386	-0.748540635749164	1.21705017553974	-1.91531096427553	-0.179090920375925	-0.238944851808706	-0.426509839247382	0.789586014729068	2.83631583476809	0.963242841063409	0.830673041865854	1.3554900720071
0	1	0	1	0	0.83165700251948	0	2796	0	36	-1.648622623	29.53979386	-0.748540635749164	1.21705017553974	-1.91531096427553	-0.179090920375925	-0.238944851808706	-0.426509839247382	0.789586014729068	2.83631583476809	0.963242841063409	0.830673041865854	1.3554900720071
0	0	0	1	0	-0.467623710831092	0	0	0	48	-1.648622623	29.53979386	-0.748540635749164	1.21705017553974	-1.91531096427553	-0.179090920375925	-0.238944851808706	-0.426509839247382	0.789586014729068	2.83631583476809	0.963242841063409	0.830673041865854	1.3554900720071
0	1	0	0	0	0.83165700251948	0	4416	0	0	-1.648622623	29.53979386	-0.748540635749164	1.21705017553974	-1.91531096427553	-0.179090920375925	-0.238944851808706	-0.426509839247382	0.789586014729068	2.83631583476809	0.963242841063409	0.830673041865854	1.3554900720071
0	0	0	1	1	0.83165700251948	0	0	0	60	-1.648622623	29.53979386	-0.748540635749164	1.21705017553974	-1.91531096427553	-0.179090920375925	-0.238944851808706	-0.426509839247382	0.789586014729068	2.83631583476809	0.963242841063409	0.830673041865854	1.3554900720071
0	0	0	0	0	0.83165700251948	0	0	0	0	-1.648622623	29.53979386	-0.748540635749164	1.21705017553974	-1.91531096427553	-0.179090920375925	-0.238944851808706	-0.426509839247382	0.789586014729068	2.83631583476809	0.963242841063409	0.830673041865854	1.3554900720071
0	1	0	1	1	0.83165700251948	0	6204	0	72	-1.648622623	29.53979386	-0.748540635749164	1.21705017553974	-1.91531096427553	-0.179090920375925	-0.238944851808706	-0.426509839247382	0.789586014729068	2.83631583476809	0.963242841063409	0.830673041865854	1.3554900720071
0	0	0	1	1	0.83165700251948	0	0	0	36	-1.648622623	29.53979386	-0.748540635749164	1.21705017553974	-1.91531096427553	-0.179090920375925	-0.238944851808706	-0.426509839247382	0.789586014729068	2.83631583476809	0.963242841063409	0.830673041865854	1.3554900720071
0	0	0	1	0	-0.467623710831092	0	0	0	84	-1.648622623	29.53979386	-0.748540635749164	1.21705017553974	-1.91531096427553	-0.179090920375925	-0.238944851808706	-0.426509839247382	0.789586014729068	2.83631583476809	0.963242841063409	0.830673041865854	1.3554900720071
0	1	0	1	1	-0.467623710831092	0	1740	0	48	-1.648622623	29.53979386	-0.748540635749164	1.21705017553974	-1.91531096427553	-0.179090920375925	-0.238944851808706	-0.426509839247382	0.789586014729068	2.83631583476809	0.963242841063409	0.830673041865854	1.3554900720071
0	1	0	1	1	-0.467623710831092	0	2520	0	72	-1.648622623	29.53979386	-0.748540635749164	1.21705017553974	-1.91531096427553	-0.179090920375925	-0.238944851808706	-0.426509839247382	0.789586014729068	2.83631583476809	0.963242841063409	0.830673041865854	1.3554900720071
0	1	0	1	0	0.83165700251948	0	2052	0	36	-1.648622623	29.53979386	-0.748540635749164	1.21705017553974	-1.91531096427553	-0.179090920375925	-0.238944851808706	-0.426509839247382	0.789586014729068	2.83631583476809	0.963242841063409	0.830673041865854	1.3554900720071
0	1	0	1	0	-0.467623710831092	0	1596	0	228	-1.648622623	29.53979386	-0.748540635749164	1.21705017553974	-1.91531096427553	-0.179090920375925	-0.238944851808706	-0.426509839247382	0.789586014729068	2.83631583476809	0.963242841063409	0.830673041865854	1.3554900720071
0	1	0	0	1	0.83165700251948	0	1980	0	0	-1.648622623	29.53979386	-0.748540635749164	1.21705017553974	-1.91531096427553	-0.179090920375925	-0.238944851808706	-0.426509839247382	0.789586014729068	2.83631583476809	0.963242841063409	0.830673041865854	1.3554900720071
0	1	0	0	1	0.83165700251948	0	1968	0	0	-1.648622623	29.53979386	-0.748540635749164	1.21705017553974	-1.91531096427553	-0.179090920375925	-0.238944851808706	-0.426509839247382	0.789586014729068	2.83631583476809	0.963242841063409	0.830673041865854	1.3554900720071
0	0	0	0	1	-0.467623710831092	0	0	0	0	-1.648622623	29.53979386	-0.748540635749164	1.21705017553974	-1.91531096427553	-0.179090920375925	-0.238944851808706	-0.426509839247382	0.789586014729068	2.83631583476809	0.963242841063409	0.830673041865854	1.3554900720071
0	1	0	0	1	-0.467623710831092	0	408	0	0	-1.648622623	29.53979386	-0.748540635749164	1.21705017553974	-1.91531096427553	-0.179090920375925	-0.238944851808706	-0.426509839247382	0.789586014729068	2.83631583476809	0.963242841063409	0.830673041865854	1.3554900720071
0	0	0	0	1	-0.467623710831092	0	0	0	0	-1.648622623	29.53979386	-0.748540635749164	1.21705017553974	-1.91531096427553	-0.179090920375925	-0.238944851808706	-0.426509839247382	0.789586014729068	2.83631583476809	0.963242841063409	0.830673041865854	1.3554900720071
0	1	0	1	1	0.83165700251948	0	5220	0	36	-1.648622623	29.53979386	-0.748540635749164	1.21705017553974	-1.91531096427553	-0.179090920375925	-0.238944851808706	-0.426509839247382	0.789586014729068	2.83631583476809	0.963242841063409	0.830673041865854	1.3554900720071
0	1	0	0	1	0.83165700251948	0	5256	0	0	-1.648622623	29.53979386	-0.748540635749164	1.21705017553974	-1.91531096427553	-0.179090920375925	-0.238944851808706	-0.426509839247382	0.789586014729068	2.83631583476809	0.963242841063409	0.830673041865854	1.3554900720071
0	1	0	0	0	-0.467623710831092	0	744	0	0	-1.648622623	29.53979386	-0.748540635749164	1.21705017553974	-1.91531096427553	-0.179090920375925	-0.238944851808706	-0.426509839247382	0.789586014729068	2.83631583476809	0.963242841063409	0.830673041865854	1.3554900720071
0	1	0	0	0	0.83165700251948	0	1560	0	0	-1.648622623	29.53979386	-0.748540635749164	1.21705017553974	-1.91531096427553	-0.179090920375925	-0.238944851808706	-0.426509839247382	0.789586014729068	2.83631583476809	0.963242841063409	0.830673041865854	1.3554900720071
0	1	0	0	0	-0.467623710831092	0	6876	0	0	-1.648622623	29.53979386	-0.748540635749164	1.21705017553974	-1.91531096427553	-0.179090920375925	-0.238944851808706	-0.426509839247382	0.789586014729068	2.83631583476809	0.963242841063409	0.830673041865854	1.3554900720071
0	1	0	0	0	-0.467623710831092	0	1704	0	0	-1.648622623	29.53979386	-0.748540635749164	1.21705017553974	-1.91531096427553	-0.179090920375925	-0.238944851808706	-0.426509839247382	0.789586014729068	2.83631583476809	0.963242841063409	0.830673041865854	1.3554900720071
0	0	0	0	0	-0.467623710831092	0	0	0	0	-1.648622623	29.53979386	-0.748540635749164	1.21705017553974	-1.91531096427553	-0.179090920375925	-0.238944851808706	-0.426509839247382	0.789586014729068	2.83631583476809	0.963242841063409	0.830673041865854	1.3554900720071
0	1	0	0	0	-0.467623710831092	0	14772	0	0	-1.648622623	29.53979386	-0.748540635749164	1.21705017553974	-1.91531096427553	-0.179090920375925	-0.238944851808706	-0.426509839247382	0.789586014729068	2.83631583476809	0.963242841063409	0.830673041865854	1.3554900720071
0	0	0	1	0	0.83165700251948	0	0	0	156	-1.648622623	29.53979386	-0.748540635749164	1.21705017553974	-1.91531096427553	-0.179090920375925	-0.238944851808706	-0.426509839247382	0.789586014729068	2.83631583476809	0.963242841063409	0.830673041865854	1.3554900720071
0	1	0	1	0	-0.467623710831092	0	1104	0	720	-1.648622623	29.53979386	-0.748540635749164	1.21705017553974	-1.91531096427553	-0.179090920375925	-0.238944851808706	-0.426509839247382	0.789586014729068	2.83631583476809	0.963242841063409	0.830673041865854	1.3554900720071
0	1	0	0	0	-0.467623710831092	0	1224	0	0	-1.648622623	29.53979386	-0.748540635749164	1.21705017553974	-1.91531096427553	-0.179090920375925	-0.238944851808706	-0.426509839247382	0.789586014729068	2.83631583476809	0.963242841063409	0.830673041865854	1.3554900720071
0	1	0	1	0	-0.467623710831092	0	6816	0	84	-1.648622623	29.53979386	-0.748540635749164	1.21705017553974	-1.91531096427553	-0.179090920375925	-0.238944851808706	-0.426509839247382	0.789586014729068	2.83631583476809	0.963242841063409	0.830673041865854	1.3554900720071
0	1	0	1	0	-0.467623710831092	0	7092	0	84	-1.648622623	29.53979386	-0.748540635749164	1.21705017553974	-1.91531096427553	-0.179090920375925	-0.238944851808706	-0.426509839247382	0.789586014729068	2.83631583476809	0.963242841063409	0.830673041865854	1.3554900720071
0	1	0	0	0	-0.467623710831092	0	2244	0	0	-1.648622623	29.53979386	-0.748540635749164	1.21705017553974	-1.91531096427553	-0.179090920375925	-0.238944851808706	-0.426509839247382	0.789586014729068	2.83631583476809	0.963242841063409	0.830673041865854	1.3554900720071
0	1	0	1	0	-0.467623710831092	0	3036	0	48	-1.648622623	29.53979386	-0.748540635749164	1.21705017553974	-1.91531096427553	-0.179090920375925	-0.238944851808706	-0.426509839247382	0.789586014729068	2.83631583476809	0.963242841063409	0.830673041865854	1.3554900720071
0	0	0	0	1	-4.36546585088281	0	0	0	0	-1.989088411	30.04936784	-0.070567540748084	-0.438338375883378	0.68197233859168	1.55079493445939	4.07192067327112	1.51838877893725	3.89971093586816	-0.197957051172844	-0.540925642513147	-0.0617885992022944	-0.189186971361574
0	0	0	0	1	-4.36546585088281	0	0	0	0	-1.989088411	30.04936784	-0.070567540748084	-0.438338375883378	0.68197233859168	1.55079493445939	4.07192067327112	1.51838877893725	3.89971093586816	-0.197957051172844	-0.540925642513147	-0.0617885992022944	-0.189186971361574
0	0	0	0	1	-4.36546585088281	0	0	0	0	-1.989088411	30.04936784	-0.070567540748084	-0.438338375883378	0.68197233859168	1.55079493445939	4.07192067327112	1.51838877893725	3.89971093586816	-0.197957051172844	-0.540925642513147	-0.0617885992022944	-0.189186971361574
0	0	0	0	1	-1.76690442418166	0	0	0	0	-1.989088411	30.04936784	-0.070567540748084	-0.438338375883378	0.68197233859168	1.55079493445939	4.07192067327112	1.51838877893725	3.89971093586816	-0.197957051172844	-0.540925642513147	-0.0617885992022944	-0.189186971361574
0	0	0	0	1	-4.36546585088281	0	0	0	0	-1.989088411	30.04936784	-0.070567540748084	-0.438338375883378	0.68197233859168	1.55079493445939	4.07192067327112	1.51838877893725	3.89971093586816	-0.197957051172844	-0.540925642513147	-0.0617885992022944	-0.189186971361574
0	0	0	0	1	-3.06618513753224	0	0	0	0	-1.989088411	30.04936784	-0.070567540748084	-0.438338375883378	0.68197233859168	1.55079493445939	4.07192067327112	1.51838877893725	3.89971093586816	-0.197957051172844	-0.540925642513147	-0.0617885992022944	-0.189186971361574
0	0	0	0	0	-4.36546585088281	0	0	0	0	-1.989088411	30.04936784	-0.070567540748084	-0.438338375883378	0.68197233859168	1.55079493445939	4.07192067327112	1.51838877893725	3.89971093586816	-0.197957051172844	-0.540925642513147	-0.0617885992022944	-0.189186971361574
0	0	0	0	0	-4.36546585088281	0	0	0	0	-1.989088411	30.04936784	-0.070567540748084	-0.438338375883378	0.68197233859168	1.55079493445939	4.07192067327112	1.51838877893725	3.89971093586816	-0.197957051172844	-0.540925642513147	-0.0617885992022944	-0.189186971361574
0	0	0	0	0	-4.36546585088281	0	0	0	0	-1.989088411	30.04936784	-0.070567540748084	-0.438338375883378	0.68197233859168	1.55079493445939	4.07192067327112	1.51838877893725	3.89971093586816	-0.197957051172844	-0.540925642513147	-0.0617885992022944	-0.189186971361574
0	0	0	0	1	-4.36546585088281	0	0	0	0	-1.989088411	30.04936784	-0.070567540748084	-0.438338375883378	0.68197233859168	1.55079493445939	4.07192067327112	1.51838877893725	3.89971093586816	-0.197957051172844	-0.540925642513147	-0.0617885992022944	-0.189186971361574
0	0	0	0	0	-4.36546585088281	0	0	0	0	-1.989088411	30.04936784	-0.070567540748084	-0.438338375883378	0.68197233859168	1.55079493445939	4.07192067327112	1.51838877893725	3.89971093586816	-0.197957051172844	-0.540925642513147	-0.0617885992022944	-0.189186971361574
0	0	0	0	0	-3.06618513753224	0	0	0	0	-1.989088411	30.04936784	-0.070567540748084	-0.438338375883378	0.68197233859168	1.55079493445939	4.07192067327112	1.51838877893725	3.89971093586816	-0.197957051172844	-0.540925642513147	-0.0617885992022944	-0.189186971361574
0	1	0	0	0	-3.06618513753224	0	4680	0	0	-1.989088411	30.04936784	-0.070567540748084	-0.438338375883378	0.68197233859168	1.55079493445939	4.07192067327112	1.51838877893725	3.89971093586816	-0.197957051172844	-0.540925642513147	-0.0617885992022944	-0.189186971361574
0	0	0	0	0	-4.36546585088281	0	0	0	0	-1.989088411	30.04936784	-0.070567540748084	-0.438338375883378	0.68197233859168	1.55079493445939	4.07192067327112	1.51838877893725	3.89971093586816	-0.197957051172844	-0.540925642513147	-0.0617885992022944	-0.189186971361574
0	0	0	0	0	-4.36546585088281	0	0	0	0	-1.989088411	30.04936784	-0.070567540748084	-0.438338375883378	0.68197233859168	1.55079493445939	4.07192067327112	1.51838877893725	3.89971093586816	-0.197957051172844	-0.540925642513147	-0.0617885992022944	-0.189186971361574
0	0	0	0	0	-3.06618513753224	0	0	0	0	-1.989088411	30.04936784	-0.070567540748084	-0.438338375883378	0.68197233859168	1.55079493445939	4.07192067327112	1.51838877893725	3.89971093586816	-0.197957051172844	-0.540925642513147	-0.0617885992022944	-0.189186971361574
0	0	0	0	0	-4.36546585088281	0	0	0	0	-1.989088411	30.04936784	-0.070567540748084	-0.438338375883378	0.68197233859168	1.55079493445939	4.07192067327112	1.51838877893725	3.89971093586816	-0.197957051172844	-0.540925642513147	-0.0617885992022944	-0.189186971361574
0	0	0	0	0	-4.36546585088281	0	0	0	0	-1.989088411	30.04936784	-0.070567540748084	-0.438338375883378	0.68197233859168	1.55079493445939	4.07192067327112	1.51838877893725	3.89971093586816	-0.197957051172844	-0.540925642513147	-0.0617885992022944	-0.189186971361574
0	0	0	0	0	-1.76690442418166	0	0	0	0	-1.989088411	30.04936784	-0.070567540748084	-0.438338375883378	0.68197233859168	1.55079493445939	4.07192067327112	1.51838877893725	3.89971093586816	-0.197957051172844	-0.540925642513147	-0.0617885992022944	-0.189186971361574
0	0	0	0	0	-3.06618513753224	0	0	0	0	-1.989088411	30.04936784	-0.070567540748084	-0.438338375883378	0.68197233859168	1.55079493445939	4.07192067327112	1.51838877893725	3.89971093586816	-0.197957051172844	-0.540925642513147	-0.0617885992022944	-0.189186971361574
0	0	0	0	0	-3.06618513753224	0	0	0	0	-1.989088411	30.04936784	-0.070567540748084	-0.438338375883378	0.68197233859168	1.55079493445939	4.07192067327112	1.51838877893725	3.89971093586816	-0.197957051172844	-0.540925642513147	-0.0617885992022944	-0.189186971361574
0	0	0	0	0	-3.06618513753224	0	0	0	0	-1.989088411	30.04936784	-0.070567540748084	-0.438338375883378	0.68197233859168	1.55079493445939	4.07192067327112	1.51838877893725	3.89971093586816	-0.197957051172844	-0.540925642513147	-0.0617885992022944	-0.189186971361574
0	0	0	0	0	-1.76690442418166	0	0	0	0	-1.989088411	30.04936784	-0.070567540748084	-0.438338375883378	0.68197233859168	1.55079493445939	4.07192067327112	1.51838877893725	3.89971093586816	-0.197957051172844	-0.540925642513147	-0.0617885992022944	-0.189186971361574
0	0	0	0	0	-1.76690442418166	0	0	0	0	-1.989088411	30.04936784	-0.070567540748084	-0.438338375883378	0.68197233859168	1.55079493445939	4.07192067327112	1.51838877893725	3.89971093586816	-0.197957051172844	-0.540925642513147	-0.0617885992022944	-0.189186971361574
0	0	0	0	0	-1.76690442418166	0	0	0	0	-1.989088411	30.04936784	-0.070567540748084	-0.438338375883378	0.68197233859168	1.55079493445939	4.07192067327112	1.51838877893725	3.89971093586816	-0.197957051172844	-0.540925642513147	-0.0617885992022944	-0.189186971361574
0	0	0	0	0	-3.06618513753224	0	0	0	0	-1.989088411	30.04936784	-0.070567540748084	-0.438338375883378	0.68197233859168	1.55079493445939	4.07192067327112	1.51838877893725	3.89971093586816	-0.197957051172844	-0.540925642513147	-0.0617885992022944	-0.189186971361574
0	0	0	0	0	-4.36546585088281	0	0	0	0	-1.989088411	30.04936784	-0.070567540748084	-0.438338375883378	0.68197233859168	1.55079493445939	4.07192067327112	1.51838877893725	3.89971093586816	-0.197957051172844	-0.540925642513147	-0.0617885992022944	-0.189186971361574
0	0	0	0	0	-3.06618513753224	0	0	0	0	-1.989088411	30.04936784	-0.070567540748084	-0.438338375883378	0.68197233859168	1.55079493445939	4.07192067327112	1.51838877893725	3.89971093586816	-0.197957051172844	-0.540925642513147	-0.0617885992022944	-0.189186971361574
0	0	0	0	0	-4.36546585088281	0	0	0	0	-1.989088411	30.04936784	-0.070567540748084	-0.438338375883378	0.68197233859168	1.55079493445939	4.07192067327112	1.51838877893725	3.89971093586816	-0.197957051172844	-0.540925642513147	-0.0617885992022944	-0.189186971361574
0	0	0	0	0	-4.36546585088281	0	0	0	0	-1.989088411	30.04936784	-0.070567540748084	-0.438338375883378	0.68197233859168	1.55079493445939	4.07192067327112	1.51838877893725	3.89971093586816	-0.197957051172844	-0.540925642513147	-0.0617885992022944	-0.189186971361574
0	0	0	0	0	-3.06618513753224	0	0	0	0	-1.989088411	30.04936784	-0.070567540748084	-0.438338375883378	0.68197233859168	1.55079493445939	4.07192067327112	1.51838877893725	3.89971093586816	-0.197957051172844	-0.540925642513147	-0.0617885992022944	-0.189186971361574
0	0	0	0	1	-4.36546585088281	0	0	0	0	-1.989088411	30.04936784	-0.070567540748084	-0.438338375883378	0.68197233859168	1.55079493445939	4.07192067327112	1.51838877893725	3.89971093586816	-0.197957051172844	-0.540925642513147	-0.0617885992022944	-0.189186971361574
0	0	0	0	0	-1.76690442418166	0	0	0	0	-1.989088411	30.04936784	-0.070567540748084	-0.438338375883378	0.68197233859168	1.55079493445939	4.07192067327112	1.51838877893725	3.89971093586816	-0.197957051172844	-0.540925642513147	-0.0617885992022944	-0.189186971361574
0	0	0	0	1	-3.06618513753224	0	0	0	0	-1.989088411	30.04936784	-0.070567540748084	-0.438338375883378	0.68197233859168	1.55079493445939	4.07192067327112	1.51838877893725	3.89971093586816	-0.197957051172844	-0.540925642513147	-0.0617885992022944	-0.189186971361574
0	0	0	0	1	-1.76690442418166	0	0	0	0	-1.989088411	30.04936784	-0.070567540748084	-0.438338375883378	0.68197233859168	1.55079493445939	4.07192067327112	1.51838877893725	3.89971093586816	-0.197957051172844	-0.540925642513147	-0.0617885992022944	-0.189186971361574
0	0	0	0	1	-1.76690442418166	0	0	0	0	-1.989088411	30.04936784	-0.070567540748084	-0.438338375883378	0.68197233859168	1.55079493445939	4.07192067327112	1.51838877893725	3.89971093586816	-0.197957051172844	-0.540925642513147	-0.0617885992022944	-0.189186971361574
0	0	0	0	1	-1.76690442418166	0	0	0	0	-1.989088411	30.04936784	-0.070567540748084	-0.438338375883378	0.68197233859168	1.55079493445939	4.07192067327112	1.51838877893725	3.89971093586816	-0.197957051172844	-0.540925642513147	-0.0617885992022944	-0.189186971361574
0	0	0	1	1	-3.06618513753224	0	0	0	24	-1.989088411	30.04936784	-0.070567540748084	-0.438338375883378	0.68197233859168	1.55079493445939	4.07192067327112	1.51838877893725	3.89971093586816	-0.197957051172844	-0.540925642513147	-0.0617885992022944	-0.189186971361574
0	1	0	0	1	-3.06618513753224	0	348	0	0	-1.989088411	30.04936784	-0.070567540748084	-0.438338375883378	0.68197233859168	1.55079493445939	4.07192067327112	1.51838877893725	3.89971093586816	-0.197957051172844	-0.540925642513147	-0.0617885992022944	-0.189186971361574
0	0	0	0	1	-3.06618513753224	0	0	0	0	-1.989088411	30.04936784	-0.070567540748084	-0.438338375883378	0.68197233859168	1.55079493445939	4.07192067327112	1.51838877893725	3.89971093586816	-0.197957051172844	-0.540925642513147	-0.0617885992022944	-0.189186971361574
0	0	0	0	1	-3.06618513753224	0	0	0	0	-1.989088411	30.04936784	-0.070567540748084	-0.438338375883378	0.68197233859168	1.55079493445939	4.07192067327112	1.51838877893725	3.89971093586816	-0.197957051172844	-0.540925642513147	-0.0617885992022944	-0.189186971361574
0	0	0	0	1	-3.06618513753224	0	0	0	0	-1.989088411	30.04936784	-0.070567540748084	-0.438338375883378	0.68197233859168	1.55079493445939	4.07192067327112	1.51838877893725	3.89971093586816	-0.197957051172844	-0.540925642513147	-0.0617885992022944	-0.189186971361574
0	0	0	0	1	-4.36546585088281	0	0	0	0	-1.989088411	30.04936784	-0.070567540748084	-0.438338375883378	0.68197233859168	1.55079493445939	4.07192067327112	1.51838877893725	3.89971093586816	-0.197957051172844	-0.540925642513147	-0.0617885992022944	-0.189186971361574
0	0	0	0	1	-3.06618513753224	0	0	0	0	-1.989088411	30.04936784	-0.070567540748084	-0.438338375883378	0.68197233859168	1.55079493445939	4.07192067327112	1.51838877893725	3.89971093586816	-0.197957051172844	-0.540925642513147	-0.0617885992022944	-0.189186971361574
0	1	0	0	1	-1.76690442418166	0	5376	0	0	-1.989088411	30.04936784	-0.070567540748084	-0.438338375883378	0.68197233859168	1.55079493445939	4.07192067327112	1.51838877893725	3.89971093586816	-0.197957051172844	-0.540925642513147	-0.0617885992022944	-0.189186971361574
0	0	0	0	1	-3.06618513753224	0	0	0	0	-1.989088411	30.04936784	-0.070567540748084	-0.438338375883378	0.68197233859168	1.55079493445939	4.07192067327112	1.51838877893725	3.89971093586816	-0.197957051172844	-0.540925642513147	-0.0617885992022944	-0.189186971361574
0	0	0	0	1	-1.76690442418166	0	0	0	0	-1.989088411	30.04936784	-0.070567540748084	-0.438338375883378	0.68197233859168	1.55079493445939	4.07192067327112	1.51838877893725	3.89971093586816	-0.197957051172844	-0.540925642513147	-0.0617885992022944	-0.189186971361574
0	0	0	0	1	-1.76690442418166	0	0	0	0	-1.989088411	30.04936784	-0.070567540748084	-0.438338375883378	0.68197233859168	1.55079493445939	4.07192067327112	1.51838877893725	3.89971093586816	-0.197957051172844	-0.540925642513147	-0.0617885992022944	-0.189186971361574
0	0	0	0	1	-3.06618513753224	0	0	0	0	-1.989088411	30.04936784	-0.070567540748084	-0.438338375883378	0.68197233859168	1.55079493445939	4.07192067327112	1.51838877893725	3.89971093586816	-0.197957051172844	-0.540925642513147	-0.0617885992022944	-0.189186971361574
0	0	0	0	1	-4.36546585088281	0	0	0	0	-1.989088411	30.04936784	-0.070567540748084	-0.438338375883378	0.68197233859168	1.55079493445939	4.07192067327112	1.51838877893725	3.89971093586816	-0.197957051172844	-0.540925642513147	-0.0617885992022944	-0.189186971361574
0	0	0	0	1	0.83165700251948	0	0	0	0	-2.152842768	29.73629305	-0.0164463346520283	-0.988362525304008	-0.100612661541571	0.160859412905748	-0.612399960997411	-0.685185231587401	0.157252398600184	0.725448699111032	-0.469222465068251	0.741426877759039	-0.561199190666824
0	0	0	0	1	-0.467623710831092	0	0	0	0	-2.152842768	29.73629305	-0.0164463346520283	-0.988362525304008	-0.100612661541571	0.160859412905748	-0.612399960997411	-0.685185231587401	0.157252398600184	0.725448699111032	-0.469222465068251	0.741426877759039	-0.561199190666824
0	0	0	0	0	0.83165700251948	0	0	0	0	-2.152842768	29.73629305	-0.0164463346520283	-0.988362525304008	-0.100612661541571	0.160859412905748	-0.612399960997411	-0.685185231587401	0.157252398600184	0.725448699111032	-0.469222465068251	0.741426877759039	-0.561199190666824
0	0	0	0	1	-0.467623710831092	0	0	0	0	-2.152842768	29.73629305	-0.0164463346520283	-0.988362525304008	-0.100612661541571	0.160859412905748	-0.612399960997411	-0.685185231587401	0.157252398600184	0.725448699111032	-0.469222465068251	0.741426877759039	-0.561199190666824
0	0	0	0	0	-0.467623710831092	0	0	0	0	-2.152842768	29.73629305	-0.0164463346520283	-0.988362525304008	-0.100612661541571	0.160859412905748	-0.612399960997411	-0.685185231587401	0.157252398600184	0.725448699111032	-0.469222465068251	0.741426877759039	-0.561199190666824
0	0	0	0	0	-0.467623710831092	0	0	0	0	-2.152842768	29.73629305	-0.0164463346520283	-0.988362525304008	-0.100612661541571	0.160859412905748	-0.612399960997411	-0.685185231587401	0.157252398600184	0.725448699111032	-0.469222465068251	0.741426877759039	-0.561199190666824
0	0	0	1	0	0.83165700251948	0	0	0	12	-2.152842768	29.73629305	-0.0164463346520283	-0.988362525304008	-0.100612661541571	0.160859412905748	-0.612399960997411	-0.685185231587401	0.157252398600184	0.725448699111032	-0.469222465068251	0.741426877759039	-0.561199190666824
0	0	0	0	0	-0.467623710831092	0	0	0	0	-2.152842768	29.73629305	-0.0164463346520283	-0.988362525304008	-0.100612661541571	0.160859412905748	-0.612399960997411	-0.685185231587401	0.157252398600184	0.725448699111032	-0.469222465068251	0.741426877759039	-0.561199190666824
0	0	0	0	0	0.83165700251948	0	0	0	0	-2.152842768	29.73629305	-0.0164463346520283	-0.988362525304008	-0.100612661541571	0.160859412905748	-0.612399960997411	-0.685185231587401	0.157252398600184	0.725448699111032	-0.469222465068251	0.741426877759039	-0.561199190666824
0	1	0	0	0	-0.467623710831092	0	10380	0	0	-2.152842768	29.73629305	-0.0164463346520283	-0.988362525304008	-0.100612661541571	0.160859412905748	-0.612399960997411	-0.685185231587401	0.157252398600184	0.725448699111032	-0.469222465068251	0.741426877759039	-0.561199190666824
0	1	0	0	1	0.83165700251948	0	72	0	0	-2.152842768	29.73629305	-0.0164463346520283	-0.988362525304008	-0.100612661541571	0.160859412905748	-0.612399960997411	-0.685185231587401	0.157252398600184	0.725448699111032	-0.469222465068251	0.741426877759039	-0.561199190666824
0	1	0	0	1	-0.467623710831092	0	120	0	0	-2.152842768	29.73629305	-0.0164463346520283	-0.988362525304008	-0.100612661541571	0.160859412905748	-0.612399960997411	-0.685185231587401	0.157252398600184	0.725448699111032	-0.469222465068251	0.741426877759039	-0.561199190666824
0	0	0	0	1	-0.467623710831092	0	0	0	0	-2.152842768	29.73629305	-0.0164463346520283	-0.988362525304008	-0.100612661541571	0.160859412905748	-0.612399960997411	-0.685185231587401	0.157252398600184	0.725448699111032	-0.469222465068251	0.741426877759039	-0.561199190666824
0	0	0	0	0	-0.467623710831092	0	0	0	0	-2.152842768	29.73629305	-0.0164463346520283	-0.988362525304008	-0.100612661541571	0.160859412905748	-0.612399960997411	-0.685185231587401	0.157252398600184	0.725448699111032	-0.469222465068251	0.741426877759039	-0.561199190666824
0	0	0	0	1	-0.467623710831092	0	0	0	0	-2.152842768	29.73629305	-0.0164463346520283	-0.988362525304008	-0.100612661541571	0.160859412905748	-0.612399960997411	-0.685185231587401	0.157252398600184	0.725448699111032	-0.469222465068251	0.741426877759039	-0.561199190666824
0	0	0	0	0	0.83165700251948	0	0	0	0	-2.152842768	29.73629305	-0.0164463346520283	-0.988362525304008	-0.100612661541571	0.160859412905748	-0.612399960997411	-0.685185231587401	0.157252398600184	0.725448699111032	-0.469222465068251	0.741426877759039	-0.561199190666824
0	0	0	0	1	-0.467623710831092	0	0	0	0	-2.152842768	29.73629305	-0.0164463346520283	-0.988362525304008	-0.100612661541571	0.160859412905748	-0.612399960997411	-0.685185231587401	0.157252398600184	0.725448699111032	-0.469222465068251	0.741426877759039	-0.561199190666824
0	1	0	0	1	0.83165700251948	0	204	0	0	-2.152842768	29.73629305	-0.0164463346520283	-0.988362525304008	-0.100612661541571	0.160859412905748	-0.612399960997411	-0.685185231587401	0.157252398600184	0.725448699111032	-0.469222465068251	0.741426877759039	-0.561199190666824
0	0	0	0	1	-0.467623710831092	0	0	0	0	-2.152842768	29.73629305	-0.0164463346520283	-0.988362525304008	-0.100612661541571	0.160859412905748	-0.612399960997411	-0.685185231587401	0.157252398600184	0.725448699111032	-0.469222465068251	0.741426877759039	-0.561199190666824
0	0	0	0	1	-0.467623710831092	0	0	0	0	-2.152842768	29.73629305	-0.0164463346520283	-0.988362525304008	-0.100612661541571	0.160859412905748	-0.612399960997411	-0.685185231587401	0.157252398600184	0.725448699111032	-0.469222465068251	0.741426877759039	-0.561199190666824
0	0	0	0	0	-0.467623710831092	0	0	0	0	-2.152842768	29.73629305	-0.0164463346520283	-0.988362525304008	-0.100612661541571	0.160859412905748	-0.612399960997411	-0.685185231587401	0.157252398600184	0.725448699111032	-0.469222465068251	0.741426877759039	-0.561199190666824
0	1	0	0	1	-0.467623710831092	0	1296	0	0	-2.152842768	29.73629305	-0.0164463346520283	-0.988362525304008	-0.100612661541571	0.160859412905748	-0.612399960997411	-0.685185231587401	0.157252398600184	0.725448699111032	-0.469222465068251	0.741426877759039	-0.561199190666824
0	0	0	0	0	-0.467623710831092	0	0	0	0	-2.152842768	29.73629305	-0.0164463346520283	-0.988362525304008	-0.100612661541571	0.160859412905748	-0.612399960997411	-0.685185231587401	0.157252398600184	0.725448699111032	-0.469222465068251	0.741426877759039	-0.561199190666824
0	0	0	0	1	0.83165700251948	0	0	0	0	-2.152842768	29.73629305	-0.0164463346520283	-0.988362525304008	-0.100612661541571	0.160859412905748	-0.612399960997411	-0.685185231587401	0.157252398600184	0.725448699111032	-0.469222465068251	0.741426877759039	-0.561199190666824
0	0	0	0	0	-0.467623710831092	0	0	0	0	-2.152842768	29.73629305	-0.0164463346520283	-0.988362525304008	-0.100612661541571	0.160859412905748	-0.612399960997411	-0.685185231587401	0.157252398600184	0.725448699111032	-0.469222465068251	0.741426877759039	-0.561199190666824
0	0	0	0	1	0.83165700251948	0	0	0	0	-2.152842768	29.73629305	-0.0164463346520283	-0.988362525304008	-0.100612661541571	0.160859412905748	-0.612399960997411	-0.685185231587401	0.157252398600184	0.725448699111032	-0.469222465068251	0.741426877759039	-0.561199190666824
0	0	0	0	0	-0.467623710831092	0	0	0	0	-2.152842768	29.73629305	-0.0164463346520283	-0.988362525304008	-0.100612661541571	0.160859412905748	-0.612399960997411	-0.685185231587401	0.157252398600184	0.725448699111032	-0.469222465068251	0.741426877759039	-0.561199190666824
0	1	0	0	0	-0.467623710831092	0	7332	0	0	-2.152842768	29.73629305	-0.0164463346520283	-0.988362525304008	-0.100612661541571	0.160859412905748	-0.612399960997411	-0.685185231587401	0.157252398600184	0.725448699111032	-0.469222465068251	0.741426877759039	-0.561199190666824
0	0	0	0	1	0.83165700251948	0	0	0	0	-2.152842768	29.73629305	-0.0164463346520283	-0.988362525304008	-0.100612661541571	0.160859412905748	-0.612399960997411	-0.685185231587401	0.157252398600184	0.725448699111032	-0.469222465068251	0.741426877759039	-0.561199190666824
0	0	0	0	0	0.83165700251948	0	0	0	0	-2.152842768	29.73629305	-0.0164463346520283	-0.988362525304008	-0.100612661541571	0.160859412905748	-0.612399960997411	-0.685185231587401	0.157252398600184	0.725448699111032	-0.469222465068251	0.741426877759039	-0.561199190666824
0	0	0	0	0	-0.467623710831092	0	0	0	0	-2.152842768	29.73629305	-0.0164463346520283	-0.988362525304008	-0.100612661541571	0.160859412905748	-0.612399960997411	-0.685185231587401	0.157252398600184	0.725448699111032	-0.469222465068251	0.741426877759039	-0.561199190666824
0	0	0	0	1	-0.467623710831092	0	0	0	0	-2.152842768	29.73629305	-0.0164463346520283	-0.988362525304008	-0.100612661541571	0.160859412905748	-0.612399960997411	-0.685185231587401	0.157252398600184	0.725448699111032	-0.469222465068251	0.741426877759039	-0.561199190666824
0	0	0	0	1	0.83165700251948	0	0	0	0	-2.152842768	29.73629305	-0.0164463346520283	-0.988362525304008	-0.100612661541571	0.160859412905748	-0.612399960997411	-0.685185231587401	0.157252398600184	0.725448699111032	-0.469222465068251	0.741426877759039	-0.561199190666824
0	0	0	0	0	-0.467623710831092	0	0	0	0	-2.152842768	29.73629305	-0.0164463346520283	-0.988362525304008	-0.100612661541571	0.160859412905748	-0.612399960997411	-0.685185231587401	0.157252398600184	0.725448699111032	-0.469222465068251	0.741426877759039	-0.561199190666824
0	0	0	0	1	-0.467623710831092	0	0	0	0	-2.152842768	29.73629305	-0.0164463346520283	-0.988362525304008	-0.100612661541571	0.160859412905748	-0.612399960997411	-0.685185231587401	0.157252398600184	0.725448699111032	-0.469222465068251	0.741426877759039	-0.561199190666824
0	0	0	0	1	-0.467623710831092	0	0	0	0	-2.152842768	29.73629305	-0.0164463346520283	-0.988362525304008	-0.100612661541571	0.160859412905748	-0.612399960997411	-0.685185231587401	0.157252398600184	0.725448699111032	-0.469222465068251	0.741426877759039	-0.561199190666824
0	0	0	0	0	-0.467623710831092	0	0	0	0	-2.152842768	29.73629305	-0.0164463346520283	-0.988362525304008	-0.100612661541571	0.160859412905748	-0.612399960997411	-0.685185231587401	0.157252398600184	0.725448699111032	-0.469222465068251	0.741426877759039	-0.561199190666824
0	0	0	0	0	-0.467623710831092	0	0	0	0	-2.152842768	29.73629305	-0.0164463346520283	-0.988362525304008	-0.100612661541571	0.160859412905748	-0.612399960997411	-0.685185231587401	0.157252398600184	0.725448699111032	-0.469222465068251	0.741426877759039	-0.561199190666824
0	0	0	0	1	-0.467623710831092	0	0	0	0	-2.152842768	29.73629305	-0.0164463346520283	-0.988362525304008	-0.100612661541571	0.160859412905748	-0.612399960997411	-0.685185231587401	0.157252398600184	0.725448699111032	-0.469222465068251	0.741426877759039	-0.561199190666824
0	0	0	0	1	0.83165700251948	0	0	0	0	-2.152842768	29.73629305	-0.0164463346520283	-0.988362525304008	-0.100612661541571	0.160859412905748	-0.612399960997411	-0.685185231587401	0.157252398600184	0.725448699111032	-0.469222465068251	0.741426877759039	-0.561199190666824
0	0	0	0	0	-0.467623710831092	0	0	0	0	-2.152842768	29.73629305	-0.0164463346520283	-0.988362525304008	-0.100612661541571	0.160859412905748	-0.612399960997411	-0.685185231587401	0.157252398600184	0.725448699111032	-0.469222465068251	0.741426877759039	-0.561199190666824
0	0	0	0	1	0.83165700251948	0	0	0	0	-2.152842768	29.73629305	-0.0164463346520283	-0.988362525304008	-0.100612661541571	0.160859412905748	-0.612399960997411	-0.685185231587401	0.157252398600184	0.725448699111032	-0.469222465068251	0.741426877759039	-0.561199190666824
0	1	0	0	0	-0.467623710831092	0	660	0	0	-2.152842768	29.73629305	-0.0164463346520283	-0.988362525304008	-0.100612661541571	0.160859412905748	-0.612399960997411	-0.685185231587401	0.157252398600184	0.725448699111032	-0.469222465068251	0.741426877759039	-0.561199190666824
0	0	0	0	1	-0.467623710831092	0	0	0	0	-2.152842768	29.73629305	-0.0164463346520283	-0.988362525304008	-0.100612661541571	0.160859412905748	-0.612399960997411	-0.685185231587401	0.157252398600184	0.725448699111032	-0.469222465068251	0.741426877759039	-0.561199190666824
0	0	0	0	0	-0.467623710831092	0	0	0	0	-2.152842768	29.73629305	-0.0164463346520283	-0.988362525304008	-0.100612661541571	0.160859412905748	-0.612399960997411	-0.685185231587401	0.157252398600184	0.725448699111032	-0.469222465068251	0.741426877759039	-0.561199190666824
0	0	0	0	0	0.83165700251948	0	0	0	0	-2.152842768	29.73629305	-0.0164463346520283	-0.988362525304008	-0.100612661541571	0.160859412905748	-0.612399960997411	-0.685185231587401	0.157252398600184	0.725448699111032	-0.469222465068251	0.741426877759039	-0.561199190666824
0	0	0	0	1	-0.467623710831092	0	0	0	0	-2.152842768	29.73629305	-0.0164463346520283	-0.988362525304008	-0.100612661541571	0.160859412905748	-0.612399960997411	-0.685185231587401	0.157252398600184	0.725448699111032	-0.469222465068251	0.741426877759039	-0.561199190666824
0	0	0	1	0	0.83165700251948	0	0	0	108	-2.152842768	29.73629305	-0.0164463346520283	-0.988362525304008	-0.100612661541571	0.160859412905748	-0.612399960997411	-0.685185231587401	0.157252398600184	0.725448699111032	-0.469222465068251	0.741426877759039	-0.561199190666824
0	0	0	0	1	-0.467623710831092	0	0	0	0	-2.152842768	29.73629305	-0.0164463346520283	-0.988362525304008	-0.100612661541571	0.160859412905748	-0.612399960997411	-0.685185231587401	0.157252398600184	0.725448699111032	-0.469222465068251	0.741426877759039	-0.561199190666824
0	1	0	0	0	-0.467623710831092	0	12	0	0	-2.152842768	29.73629305	-0.0164463346520283	-0.988362525304008	-0.100612661541571	0.160859412905748	-0.612399960997411	-0.685185231587401	0.157252398600184	0.725448699111032	-0.469222465068251	0.741426877759039	-0.561199190666824
0	1	0	0	0	0.83165700251948	0	1668	0	0	-1.372068154	29.73010587	-0.234102965924832	1.30416065691653	-0.827489062919746	-0.523666428260071	-0.233528997205964	0.148135755349481	-0.0709613190730114	1.93469342356897	0.992885061339339	0.0869550076423971	0.430204463937023
0	1	0	0	0	-0.467623710831092	0	264	0	0	-1.372068154	29.73010587	-0.234102965924832	1.30416065691653	-0.827489062919746	-0.523666428260071	-0.233528997205964	0.148135755349481	-0.0709613190730114	1.93469342356897	0.992885061339339	0.0869550076423971	0.430204463937023
0	1	0	1	0	-0.467623710831092	0	2640	0	24	-1.372068154	29.73010587	-0.234102965924832	1.30416065691653	-0.827489062919746	-0.523666428260071	-0.233528997205964	0.148135755349481	-0.0709613190730114	1.93469342356897	0.992885061339339	0.0869550076423971	0.430204463937023
0	1	0	1	0	0.83165700251948	0	540	0	72	-1.372068154	29.73010587	-0.234102965924832	1.30416065691653	-0.827489062919746	-0.523666428260071	-0.233528997205964	0.148135755349481	-0.0709613190730114	1.93469342356897	0.992885061339339	0.0869550076423971	0.430204463937023
0	1	0	1	0	-0.467623710831092	0	13944	0	264	-1.372068154	29.73010587	-0.234102965924832	1.30416065691653	-0.827489062919746	-0.523666428260071	-0.233528997205964	0.148135755349481	-0.0709613190730114	1.93469342356897	0.992885061339339	0.0869550076423971	0.430204463937023
0	1	0	1	0	0.83165700251948	0	36	0	24	-1.372068154	29.73010587	-0.234102965924832	1.30416065691653	-0.827489062919746	-0.523666428260071	-0.233528997205964	0.148135755349481	-0.0709613190730114	1.93469342356897	0.992885061339339	0.0869550076423971	0.430204463937023
0	1	0	1	0	0.83165700251948	0	6456	0	24	-1.372068154	29.73010587	-0.234102965924832	1.30416065691653	-0.827489062919746	-0.523666428260071	-0.233528997205964	0.148135755349481	-0.0709613190730114	1.93469342356897	0.992885061339339	0.0869550076423971	0.430204463937023
0	0	0	0	0	-0.467623710831092	0	0	0	0	-1.372068154	29.73010587	-0.234102965924832	1.30416065691653	-0.827489062919746	-0.523666428260071	-0.233528997205964	0.148135755349481	-0.0709613190730114	1.93469342356897	0.992885061339339	0.0869550076423971	0.430204463937023
0	0	0	0	0	0.83165700251948	0	0	0	0	-1.372068154	29.73010587	-0.234102965924832	1.30416065691653	-0.827489062919746	-0.523666428260071	-0.233528997205964	0.148135755349481	-0.0709613190730114	1.93469342356897	0.992885061339339	0.0869550076423971	0.430204463937023
0	1	0	0	1	-0.467623710831092	0	48	0	0	-1.372068154	29.73010587	-0.234102965924832	1.30416065691653	-0.827489062919746	-0.523666428260071	-0.233528997205964	0.148135755349481	-0.0709613190730114	1.93469342356897	0.992885061339339	0.0869550076423971	0.430204463937023
0	1	0	1	1	-0.467623710831092	0	2400	0	36	-1.372068154	29.73010587	-0.234102965924832	1.30416065691653	-0.827489062919746	-0.523666428260071	-0.233528997205964	0.148135755349481	-0.0709613190730114	1.93469342356897	0.992885061339339	0.0869550076423971	0.430204463937023
0	0	0	0	1	-0.467623710831092	0	0	0	0	-1.372068154	29.73010587	-0.234102965924832	1.30416065691653	-0.827489062919746	-0.523666428260071	-0.233528997205964	0.148135755349481	-0.0709613190730114	1.93469342356897	0.992885061339339	0.0869550076423971	0.430204463937023
0	1	0	1	0	-0.467623710831092	0	36	0	12	-1.372068154	29.73010587	-0.234102965924832	1.30416065691653	-0.827489062919746	-0.523666428260071	-0.233528997205964	0.148135755349481	-0.0709613190730114	1.93469342356897	0.992885061339339	0.0869550076423971	0.430204463937023
0	1	0	1	0	0.83165700251948	0	1884	0	48	-1.372068154	29.73010587	-0.234102965924832	1.30416065691653	-0.827489062919746	-0.523666428260071	-0.233528997205964	0.148135755349481	-0.0709613190730114	1.93469342356897	0.992885061339339	0.0869550076423971	0.430204463937023
0	1	0	0	0	-0.467623710831092	0	1308	0	0	-1.372068154	29.73010587	-0.234102965924832	1.30416065691653	-0.827489062919746	-0.523666428260071	-0.233528997205964	0.148135755349481	-0.0709613190730114	1.93469342356897	0.992885061339339	0.0869550076423971	0.430204463937023
0	1	0	0	0	0.83165700251948	0	1272	0	0	-1.372068154	29.73010587	-0.234102965924832	1.30416065691653	-0.827489062919746	-0.523666428260071	-0.233528997205964	0.148135755349481	-0.0709613190730114	1.93469342356897	0.992885061339339	0.0869550076423971	0.430204463937023
0	1	0	1	0	0.83165700251948	0	5028	0	24	-1.372068154	29.73010587	-0.234102965924832	1.30416065691653	-0.827489062919746	-0.523666428260071	-0.233528997205964	0.148135755349481	-0.0709613190730114	1.93469342356897	0.992885061339339	0.0869550076423971	0.430204463937023
0	1	0	0	0	0.83165700251948	0	1272	0	0	-1.372068154	29.73010587	-0.234102965924832	1.30416065691653	-0.827489062919746	-0.523666428260071	-0.233528997205964	0.148135755349481	-0.0709613190730114	1.93469342356897	0.992885061339339	0.0869550076423971	0.430204463937023
0	1	0	1	0	0.83165700251948	0	1356	0	24	-1.372068154	29.73010587	-0.234102965924832	1.30416065691653	-0.827489062919746	-0.523666428260071	-0.233528997205964	0.148135755349481	-0.0709613190730114	1.93469342356897	0.992885061339339	0.0869550076423971	0.430204463937023
0	0	0	0	0	-0.467623710831092	0	0	0	0	-1.372068154	29.73010587	-0.234102965924832	1.30416065691653	-0.827489062919746	-0.523666428260071	-0.233528997205964	0.148135755349481	-0.0709613190730114	1.93469342356897	0.992885061339339	0.0869550076423971	0.430204463937023
0	1	0	0	1	0.83165700251948	0	3528	0	0	-1.372068154	29.73010587	-0.234102965924832	1.30416065691653	-0.827489062919746	-0.523666428260071	-0.233528997205964	0.148135755349481	-0.0709613190730114	1.93469342356897	0.992885061339339	0.0869550076423971	0.430204463937023
0	1	0	1	1	0.83165700251948	0	60	0	36	-1.372068154	29.73010587	-0.234102965924832	1.30416065691653	-0.827489062919746	-0.523666428260071	-0.233528997205964	0.148135755349481	-0.0709613190730114	1.93469342356897	0.992885061339339	0.0869550076423971	0.430204463937023
0	1	0	0	0	0.83165700251948	0	7308	0	0	-1.372068154	29.73010587	-0.234102965924832	1.30416065691653	-0.827489062919746	-0.523666428260071	-0.233528997205964	0.148135755349481	-0.0709613190730114	1.93469342356897	0.992885061339339	0.0869550076423971	0.430204463937023
0	0	0	1	0	0.83165700251948	0	0	0	12	-1.372068154	29.73010587	-0.234102965924832	1.30416065691653	-0.827489062919746	-0.523666428260071	-0.233528997205964	0.148135755349481	-0.0709613190730114	1.93469342356897	0.992885061339339	0.0869550076423971	0.430204463937023
0	1	0	1	0	0.83165700251948	0	6540	0	60	-1.372068154	29.73010587	-0.234102965924832	1.30416065691653	-0.827489062919746	-0.523666428260071	-0.233528997205964	0.148135755349481	-0.0709613190730114	1.93469342356897	0.992885061339339	0.0869550076423971	0.430204463937023
0	1	0	1	0	-0.467623710831092	0	324	0	12	-1.372068154	29.73010587	-0.234102965924832	1.30416065691653	-0.827489062919746	-0.523666428260071	-0.233528997205964	0.148135755349481	-0.0709613190730114	1.93469342356897	0.992885061339339	0.0869550076423971	0.430204463937023
0	0	0	1	0	0.83165700251948	0	0	0	12	-1.372068154	29.73010587	-0.234102965924832	1.30416065691653	-0.827489062919746	-0.523666428260071	-0.233528997205964	0.148135755349481	-0.0709613190730114	1.93469342356897	0.992885061339339	0.0869550076423971	0.430204463937023
0	0	0	0	0	0.83165700251948	0	0	0	0	-1.372068154	29.73010587	-0.234102965924832	1.30416065691653	-0.827489062919746	-0.523666428260071	-0.233528997205964	0.148135755349481	-0.0709613190730114	1.93469342356897	0.992885061339339	0.0869550076423971	0.430204463937023
0	0	0	0	0	0.83165700251948	0	0	0	0	-1.372068154	29.73010587	-0.234102965924832	1.30416065691653	-0.827489062919746	-0.523666428260071	-0.233528997205964	0.148135755349481	-0.0709613190730114	1.93469342356897	0.992885061339339	0.0869550076423971	0.430204463937023
0	1	0	0	1	0.83165700251948	0	36	0	0	-1.372068154	29.73010587	-0.234102965924832	1.30416065691653	-0.827489062919746	-0.523666428260071	-0.233528997205964	0.148135755349481	-0.0709613190730114	1.93469342356897	0.992885061339339	0.0869550076423971	0.430204463937023
0	1	0	0	1	0.83165700251948	0	216	0	0	-1.372068154	29.73010587	-0.234102965924832	1.30416065691653	-0.827489062919746	-0.523666428260071	-0.233528997205964	0.148135755349481	-0.0709613190730114	1.93469342356897	0.992885061339339	0.0869550076423971	0.430204463937023
0	1	0	0	1	0.83165700251948	0	8616	0	0	-1.372068154	29.73010587	-0.234102965924832	1.30416065691653	-0.827489062919746	-0.523666428260071	-0.233528997205964	0.148135755349481	-0.0709613190730114	1.93469342356897	0.992885061339339	0.0869550076423971	0.430204463937023
0	1	0	0	1	-0.467623710831092	0	3036	0	0	-1.372068154	29.73010587	-0.234102965924832	1.30416065691653	-0.827489062919746	-0.523666428260071	-0.233528997205964	0.148135755349481	-0.0709613190730114	1.93469342356897	0.992885061339339	0.0869550076423971	0.430204463937023
0	0	0	0	1	0.83165700251948	0	0	0	0	-1.372068154	29.73010587	-0.234102965924832	1.30416065691653	-0.827489062919746	-0.523666428260071	-0.233528997205964	0.148135755349481	-0.0709613190730114	1.93469342356897	0.992885061339339	0.0869550076423971	0.430204463937023
0	1	0	1	1	-0.467623710831092	0	3924	0	96	-1.372068154	29.73010587	-0.234102965924832	1.30416065691653	-0.827489062919746	-0.523666428260071	-0.233528997205964	0.148135755349481	-0.0709613190730114	1.93469342356897	0.992885061339339	0.0869550076423971	0.430204463937023
0	0	0	0	1	-0.467623710831092	0	0	0	0	-1.372068154	29.73010587	-0.234102965924832	1.30416065691653	-0.827489062919746	-0.523666428260071	-0.233528997205964	0.148135755349481	-0.0709613190730114	1.93469342356897	0.992885061339339	0.0869550076423971	0.430204463937023
0	1	0	1	1	-0.467623710831092	0	1056	0	144	-1.372068154	29.73010587	-0.234102965924832	1.30416065691653	-0.827489062919746	-0.523666428260071	-0.233528997205964	0.148135755349481	-0.0709613190730114	1.93469342356897	0.992885061339339	0.0869550076423971	0.430204463937023
0	1	0	0	1	-0.467623710831092	0	228	0	0	-1.372068154	29.73010587	-0.234102965924832	1.30416065691653	-0.827489062919746	-0.523666428260071	-0.233528997205964	0.148135755349481	-0.0709613190730114	1.93469342356897	0.992885061339339	0.0869550076423971	0.430204463937023
0	1	0	0	1	-0.467623710831092	0	420	0	0	-1.372068154	29.73010587	-0.234102965924832	1.30416065691653	-0.827489062919746	-0.523666428260071	-0.233528997205964	0.148135755349481	-0.0709613190730114	1.93469342356897	0.992885061339339	0.0869550076423971	0.430204463937023
0	1	0	1	1	-0.467623710831092	0	8784	0	648	-1.372068154	29.73010587	-0.234102965924832	1.30416065691653	-0.827489062919746	-0.523666428260071	-0.233528997205964	0.148135755349481	-0.0709613190730114	1.93469342356897	0.992885061339339	0.0869550076423971	0.430204463937023
0	0	0	0	1	-0.467623710831092	0	0	0	0	-1.372068154	29.73010587	-0.234102965924832	1.30416065691653	-0.827489062919746	-0.523666428260071	-0.233528997205964	0.148135755349481	-0.0709613190730114	1.93469342356897	0.992885061339339	0.0869550076423971	0.430204463937023
0	1	0	1	1	-0.467623710831092	0	4668	0	12	-1.372068154	29.73010587	-0.234102965924832	1.30416065691653	-0.827489062919746	-0.523666428260071	-0.233528997205964	0.148135755349481	-0.0709613190730114	1.93469342356897	0.992885061339339	0.0869550076423971	0.430204463937023
0	1	0	0	0	-0.467623710831092	0	264	0	0	-1.372068154	29.73010587	-0.234102965924832	1.30416065691653	-0.827489062919746	-0.523666428260071	-0.233528997205964	0.148135755349481	-0.0709613190730114	1.93469342356897	0.992885061339339	0.0869550076423971	0.430204463937023
0	1	0	1	1	-0.467623710831092	0	36	0	72	-1.372068154	29.73010587	-0.234102965924832	1.30416065691653	-0.827489062919746	-0.523666428260071	-0.233528997205964	0.148135755349481	-0.0709613190730114	1.93469342356897	0.992885061339339	0.0869550076423971	0.430204463937023
0	1	0	1	1	-0.467623710831092	0	3576	0	132	-1.372068154	29.73010587	-0.234102965924832	1.30416065691653	-0.827489062919746	-0.523666428260071	-0.233528997205964	0.148135755349481	-0.0709613190730114	1.93469342356897	0.992885061339339	0.0869550076423971	0.430204463937023
0	1	0	1	1	-0.467623710831092	0	2484	0	12	-1.372068154	29.73010587	-0.234102965924832	1.30416065691653	-0.827489062919746	-0.523666428260071	-0.233528997205964	0.148135755349481	-0.0709613190730114	1.93469342356897	0.992885061339339	0.0869550076423971	0.430204463937023
0	1	0	1	1	-0.467623710831092	0	1608	0	12	-1.372068154	29.73010587	-0.234102965924832	1.30416065691653	-0.827489062919746	-0.523666428260071	-0.233528997205964	0.148135755349481	-0.0709613190730114	1.93469342356897	0.992885061339339	0.0869550076423971	0.430204463937023
0	1	0	0	1	-0.467623710831092	0	48	0	0	-1.372068154	29.73010587	-0.234102965924832	1.30416065691653	-0.827489062919746	-0.523666428260071	-0.233528997205964	0.148135755349481	-0.0709613190730114	1.93469342356897	0.992885061339339	0.0869550076423971	0.430204463937023
0	1	0	0	1	0.83165700251948	0	96	0	0	-1.372068154	29.73010587	-0.234102965924832	1.30416065691653	-0.827489062919746	-0.523666428260071	-0.233528997205964	0.148135755349481	-0.0709613190730114	1.93469342356897	0.992885061339339	0.0869550076423971	0.430204463937023
0	1	0	1	1	0.83165700251948	0	2376	0	84	-1.372068154	29.73010587	-0.234102965924832	1.30416065691653	-0.827489062919746	-0.523666428260071	-0.233528997205964	0.148135755349481	-0.0709613190730114	1.93469342356897	0.992885061339339	0.0869550076423971	0.430204463937023
1	1	0	1	0	-0.467623710831092	12	5868	0	480	-1.420185963	29.74609557	-1.11416474243436	1.51993066751211	-1.18109978296154	-0.523666428260071	-0.233528997205964	0.148135755349481	0.134554953268008	1.02729804264775	1.22516888883931	-0.597265583843183	-0.246991283887339
0	1	0	1	0	-0.467623710831092	0	15420	0	252	-1.420185963	29.74609557	-1.11416474243436	1.51993066751211	-1.18109978296154	-0.523666428260071	-0.233528997205964	0.148135755349481	0.134554953268008	1.02729804264775	1.22516888883931	-0.597265583843183	-0.246991283887339
0	1	0	0	0	-0.467623710831092	0	1704	0	0	-1.420185963	29.74609557	-1.11416474243436	1.51993066751211	-1.18109978296154	-0.523666428260071	-0.233528997205964	0.148135755349481	0.134554953268008	1.02729804264775	1.22516888883931	-0.597265583843183	-0.246991283887339
0	1	0	1	0	-0.467623710831092	0	2088	0	48	-1.420185963	29.74609557	-1.11416474243436	1.51993066751211	-1.18109978296154	-0.523666428260071	-0.233528997205964	0.148135755349481	0.134554953268008	1.02729804264775	1.22516888883931	-0.597265583843183	-0.246991283887339
0	1	0	1	0	-0.467623710831092	0	2664	0	24	-1.420185963	29.74609557	-1.11416474243436	1.51993066751211	-1.18109978296154	-0.523666428260071	-0.233528997205964	0.148135755349481	0.134554953268008	1.02729804264775	1.22516888883931	-0.597265583843183	-0.246991283887339
0	1	0	1	0	-0.467623710831092	0	3984	0	12	-1.420185963	29.74609557	-1.11416474243436	1.51993066751211	-1.18109978296154	-0.523666428260071	-0.233528997205964	0.148135755349481	0.134554953268008	1.02729804264775	1.22516888883931	-0.597265583843183	-0.246991283887339
0	1	0	1	0	0.83165700251948	0	7296	0	168	-1.420185963	29.74609557	-1.11416474243436	1.51993066751211	-1.18109978296154	-0.523666428260071	-0.233528997205964	0.148135755349481	0.134554953268008	1.02729804264775	1.22516888883931	-0.597265583843183	-0.246991283887339
0	1	0	1	0	-0.467623710831092	0	3960	0	36	-1.420185963	29.74609557	-1.11416474243436	1.51993066751211	-1.18109978296154	-0.523666428260071	-0.233528997205964	0.148135755349481	0.134554953268008	1.02729804264775	1.22516888883931	-0.597265583843183	-0.246991283887339
0	1	0	1	0	0.83165700251948	0	9636	0	660	-1.420185963	29.74609557	-1.11416474243436	1.51993066751211	-1.18109978296154	-0.523666428260071	-0.233528997205964	0.148135755349481	0.134554953268008	1.02729804264775	1.22516888883931	-0.597265583843183	-0.246991283887339
0	0	0	0	1	-0.467623710831092	0	0	0	0	-1.420185963	29.74609557	-1.11416474243436	1.51993066751211	-1.18109978296154	-0.523666428260071	-0.233528997205964	0.148135755349481	0.134554953268008	1.02729804264775	1.22516888883931	-0.597265583843183	-0.246991283887339
0	1	0	1	1	-0.467623710831092	0	2304	0	468	-1.420185963	29.74609557	-1.11416474243436	1.51993066751211	-1.18109978296154	-0.523666428260071	-0.233528997205964	0.148135755349481	0.134554953268008	1.02729804264775	1.22516888883931	-0.597265583843183	-0.246991283887339
0	1	0	0	1	-0.467623710831092	0	1464	0	0	-1.420185963	29.74609557	-1.11416474243436	1.51993066751211	-1.18109978296154	-0.523666428260071	-0.233528997205964	0.148135755349481	0.134554953268008	1.02729804264775	1.22516888883931	-0.597265583843183	-0.246991283887339
0	1	0	1	1	0.83165700251948	0	4092	0	492	-1.420185963	29.74609557	-1.11416474243436	1.51993066751211	-1.18109978296154	-0.523666428260071	-0.233528997205964	0.148135755349481	0.134554953268008	1.02729804264775	1.22516888883931	-0.597265583843183	-0.246991283887339
0	1	0	1	1	0.83165700251948	0	3840	0	168	-1.420185963	29.74609557	-1.11416474243436	1.51993066751211	-1.18109978296154	-0.523666428260071	-0.233528997205964	0.148135755349481	0.134554953268008	1.02729804264775	1.22516888883931	-0.597265583843183	-0.246991283887339
0	1	0	1	1	0.83165700251948	0	6312	0	60	-1.420185963	29.74609557	-1.11416474243436	1.51993066751211	-1.18109978296154	-0.523666428260071	-0.233528997205964	0.148135755349481	0.134554953268008	1.02729804264775	1.22516888883931	-0.597265583843183	-0.246991283887339
0	1	0	0	1	0.83165700251948	0	108	0	0	-1.420185963	29.74609557	-1.11416474243436	1.51993066751211	-1.18109978296154	-0.523666428260071	-0.233528997205964	0.148135755349481	0.134554953268008	1.02729804264775	1.22516888883931	-0.597265583843183	-0.246991283887339
0	1	0	1	1	0.83165700251948	0	1284	0	60	-1.420185963	29.74609557	-1.11416474243436	1.51993066751211	-1.18109978296154	-0.523666428260071	-0.233528997205964	0.148135755349481	0.134554953268008	1.02729804264775	1.22516888883931	-0.597265583843183	-0.246991283887339
0	1	0	1	1	-0.467623710831092	0	6348	0	240	-1.420185963	29.74609557	-1.11416474243436	1.51993066751211	-1.18109978296154	-0.523666428260071	-0.233528997205964	0.148135755349481	0.134554953268008	1.02729804264775	1.22516888883931	-0.597265583843183	-0.246991283887339
0	1	0	1	0	0.83165700251948	0	912	0	36	-1.420185963	29.74609557	-1.11416474243436	1.51993066751211	-1.18109978296154	-0.523666428260071	-0.233528997205964	0.148135755349481	0.134554953268008	1.02729804264775	1.22516888883931	-0.597265583843183	-0.246991283887339
0	1	0	0	0	0.83165700251948	0	72	0	0	-1.420185963	29.74609557	-1.11416474243436	1.51993066751211	-1.18109978296154	-0.523666428260071	-0.233528997205964	0.148135755349481	0.134554953268008	1.02729804264775	1.22516888883931	-0.597265583843183	-0.246991283887339
0	1	0	1	1	-0.467623710831092	0	2868	0	60	-1.420185963	29.74609557	-1.11416474243436	1.51993066751211	-1.18109978296154	-0.523666428260071	-0.233528997205964	0.148135755349481	0.134554953268008	1.02729804264775	1.22516888883931	-0.597265583843183	-0.246991283887339
0	0	0	0	0	-0.467623710831092	0	0	0	0	-1.420185963	29.74609557	-1.11416474243436	1.51993066751211	-1.18109978296154	-0.523666428260071	-0.233528997205964	0.148135755349481	0.134554953268008	1.02729804264775	1.22516888883931	-0.597265583843183	-0.246991283887339
0	1	0	1	0	0.83165700251948	0	5664	0	348	-1.420185963	29.74609557	-1.11416474243436	1.51993066751211	-1.18109978296154	-0.523666428260071	-0.233528997205964	0.148135755349481	0.134554953268008	1.02729804264775	1.22516888883931	-0.597265583843183	-0.246991283887339
0	1	0	1	0	0.83165700251948	0	2412	0	12	-1.420185963	29.74609557	-1.11416474243436	1.51993066751211	-1.18109978296154	-0.523666428260071	-0.233528997205964	0.148135755349481	0.134554953268008	1.02729804264775	1.22516888883931	-0.597265583843183	-0.246991283887339
0	1	0	0	0	0.83165700251948	0	4896	0	0	-1.420185963	29.74609557	-1.11416474243436	1.51993066751211	-1.18109978296154	-0.523666428260071	-0.233528997205964	0.148135755349481	0.134554953268008	1.02729804264775	1.22516888883931	-0.597265583843183	-0.246991283887339
0	1	0	1	0	0.83165700251948	0	1044	0	60	-1.420185963	29.74609557	-1.11416474243436	1.51993066751211	-1.18109978296154	-0.523666428260071	-0.233528997205964	0.148135755349481	0.134554953268008	1.02729804264775	1.22516888883931	-0.597265583843183	-0.246991283887339
0	1	0	1	0	0.83165700251948	0	8160	0	24	-1.420185963	29.74609557	-1.11416474243436	1.51993066751211	-1.18109978296154	-0.523666428260071	-0.233528997205964	0.148135755349481	0.134554953268008	1.02729804264775	1.22516888883931	-0.597265583843183	-0.246991283887339
0	1	0	1	0	0.83165700251948	0	14652	0	120	-1.420185963	29.74609557	-1.11416474243436	1.51993066751211	-1.18109978296154	-0.523666428260071	-0.233528997205964	0.148135755349481	0.134554953268008	1.02729804264775	1.22516888883931	-0.597265583843183	-0.246991283887339
0	1	0	1	0	0.83165700251948	0	1152	0	132	-1.420185963	29.74609557	-1.11416474243436	1.51993066751211	-1.18109978296154	-0.523666428260071	-0.233528997205964	0.148135755349481	0.134554953268008	1.02729804264775	1.22516888883931	-0.597265583843183	-0.246991283887339
0	1	0	1	0	0.83165700251948	0	16200	0	348	-1.420185963	29.74609557	-1.11416474243436	1.51993066751211	-1.18109978296154	-0.523666428260071	-0.233528997205964	0.148135755349481	0.134554953268008	1.02729804264775	1.22516888883931	-0.597265583843183	-0.246991283887339
0	1	0	0	0	-0.467623710831092	0	684	0	0	-1.420185963	29.74609557	-1.11416474243436	1.51993066751211	-1.18109978296154	-0.523666428260071	-0.233528997205964	0.148135755349481	0.134554953268008	1.02729804264775	1.22516888883931	-0.597265583843183	-0.246991283887339
0	1	0	1	0	-0.467623710831092	0	3792	0	132	-1.420185963	29.74609557	-1.11416474243436	1.51993066751211	-1.18109978296154	-0.523666428260071	-0.233528997205964	0.148135755349481	0.134554953268008	1.02729804264775	1.22516888883931	-0.597265583843183	-0.246991283887339
0	1	0	1	0	-0.467623710831092	0	9540	0	192	-1.420185963	29.74609557	-1.11416474243436	1.51993066751211	-1.18109978296154	-0.523666428260071	-0.233528997205964	0.148135755349481	0.134554953268008	1.02729804264775	1.22516888883931	-0.597265583843183	-0.246991283887339
0	1	0	1	0	-0.467623710831092	0	9444	0	36	-1.420185963	29.74609557	-1.11416474243436	1.51993066751211	-1.18109978296154	-0.523666428260071	-0.233528997205964	0.148135755349481	0.134554953268008	1.02729804264775	1.22516888883931	-0.597265583843183	-0.246991283887339
0	1	0	1	0	0.83165700251948	0	7404	0	36	-1.420185963	29.74609557	-1.11416474243436	1.51993066751211	-1.18109978296154	-0.523666428260071	-0.233528997205964	0.148135755349481	0.134554953268008	1.02729804264775	1.22516888883931	-0.597265583843183	-0.246991283887339
0	1	0	1	1	-0.467623710831092	0	2124	0	24	-1.420185963	29.74609557	-1.11416474243436	1.51993066751211	-1.18109978296154	-0.523666428260071	-0.233528997205964	0.148135755349481	0.134554953268008	1.02729804264775	1.22516888883931	-0.597265583843183	-0.246991283887339
0	1	0	1	1	-0.467623710831092	0	6156	0	444	-1.420185963	29.74609557	-1.11416474243436	1.51993066751211	-1.18109978296154	-0.523666428260071	-0.233528997205964	0.148135755349481	0.134554953268008	1.02729804264775	1.22516888883931	-0.597265583843183	-0.246991283887339
0	1	0	1	1	0.83165700251948	0	1476	0	36	-1.420185963	29.74609557	-1.11416474243436	1.51993066751211	-1.18109978296154	-0.523666428260071	-0.233528997205964	0.148135755349481	0.134554953268008	1.02729804264775	1.22516888883931	-0.597265583843183	-0.246991283887339
0	0	0	0	1	0.83165700251948	0	0	0	0	-1.420185963	29.74609557	-1.11416474243436	1.51993066751211	-1.18109978296154	-0.523666428260071	-0.233528997205964	0.148135755349481	0.134554953268008	1.02729804264775	1.22516888883931	-0.597265583843183	-0.246991283887339
0	1	0	1	1	0.83165700251948	0	7812	0	36	-1.420185963	29.74609557	-1.11416474243436	1.51993066751211	-1.18109978296154	-0.523666428260071	-0.233528997205964	0.148135755349481	0.134554953268008	1.02729804264775	1.22516888883931	-0.597265583843183	-0.246991283887339
0	1	0	0	1	0.83165700251948	0	1428	0	0	-1.420185963	29.74609557	-1.11416474243436	1.51993066751211	-1.18109978296154	-0.523666428260071	-0.233528997205964	0.148135755349481	0.134554953268008	1.02729804264775	1.22516888883931	-0.597265583843183	-0.246991283887339
0	1	0	1	1	-0.467623710831092	0	204	0	24	-1.420185963	29.74609557	-1.11416474243436	1.51993066751211	-1.18109978296154	-0.523666428260071	-0.233528997205964	0.148135755349481	0.134554953268008	1.02729804264775	1.22516888883931	-0.597265583843183	-0.246991283887339
0	1	0	0	1	-0.467623710831092	0	11172	0	0	-1.420185963	29.74609557	-1.11416474243436	1.51993066751211	-1.18109978296154	-0.523666428260071	-0.233528997205964	0.148135755349481	0.134554953268008	1.02729804264775	1.22516888883931	-0.597265583843183	-0.246991283887339
0	1	0	1	1	-0.467623710831092	0	7152	0	84	-1.420185963	29.74609557	-1.11416474243436	1.51993066751211	-1.18109978296154	-0.523666428260071	-0.233528997205964	0.148135755349481	0.134554953268008	1.02729804264775	1.22516888883931	-0.597265583843183	-0.246991283887339
0	1	0	1	1	-0.467623710831092	0	7500	0	3360	-1.420185963	29.74609557	-1.11416474243436	1.51993066751211	-1.18109978296154	-0.523666428260071	-0.233528997205964	0.148135755349481	0.134554953268008	1.02729804264775	1.22516888883931	-0.597265583843183	-0.246991283887339
0	1	0	1	1	-0.467623710831092	0	4944	0	24	-1.420185963	29.74609557	-1.11416474243436	1.51993066751211	-1.18109978296154	-0.523666428260071	-0.233528997205964	0.148135755349481	0.134554953268008	1.02729804264775	1.22516888883931	-0.597265583843183	-0.246991283887339
0	1	0	0	1	0.83165700251948	0	5004	0	0	-1.420185963	29.74609557	-1.11416474243436	1.51993066751211	-1.18109978296154	-0.523666428260071	-0.233528997205964	0.148135755349481	0.134554953268008	1.02729804264775	1.22516888883931	-0.597265583843183	-0.246991283887339
0	1	0	1	1	-0.467623710831092	0	2772	0	156	-1.420185963	29.74609557	-1.11416474243436	1.51993066751211	-1.18109978296154	-0.523666428260071	-0.233528997205964	0.148135755349481	0.134554953268008	1.02729804264775	1.22516888883931	-0.597265583843183	-0.246991283887339
0	1	0	0	1	0.83165700251948	0	3048	0	0	-1.420185963	29.74609557	-1.11416474243436	1.51993066751211	-1.18109978296154	-0.523666428260071	-0.233528997205964	0.148135755349481	0.134554953268008	1.02729804264775	1.22516888883931	-0.597265583843183	-0.246991283887339
0	0	0	0	1	-0.467623710831092	0	0	0	0	-1.420185963	29.74609557	-1.11416474243436	1.51993066751211	-1.18109978296154	-0.523666428260071	-0.233528997205964	0.148135755349481	0.134554953268008	1.02729804264775	1.22516888883931	-0.597265583843183	-0.246991283887339
0	0	1	0	1	-0.467623710831092	0	0	12	0	-2.480491167	29.94296139	0.672967645908592	-1.32688050512769	1.13884258805569	-0.523666428260071	-0.755679276391483	-0.624258267443846	0.355016263897387	-0.990393361694455	-0.0926398269827306	1.27690386239993	0.2906990913752
0	0	0	0	1	-0.467623710831092	0	0	0	0	-2.480491167	29.94296139	0.672967645908592	-1.32688050512769	1.13884258805569	-0.523666428260071	-0.755679276391483	-0.624258267443846	0.355016263897387	-0.990393361694455	-0.0926398269827306	1.27690386239993	0.2906990913752
0	0	0	0	0	0.83165700251948	0	0	0	0	-2.480491167	29.94296139	0.672967645908592	-1.32688050512769	1.13884258805569	-0.523666428260071	-0.755679276391483	-0.624258267443846	0.355016263897387	-0.990393361694455	-0.0926398269827306	1.27690386239993	0.2906990913752
0	1	0	0	1	-0.467623710831092	0	408	0	0	-2.480491167	29.94296139	0.672967645908592	-1.32688050512769	1.13884258805569	-0.523666428260071	-0.755679276391483	-0.624258267443846	0.355016263897387	-0.990393361694455	-0.0926398269827306	1.27690386239993	0.2906990913752
0	0	0	0	0	-0.467623710831092	0	0	0	0	-2.480491167	29.94296139	0.672967645908592	-1.32688050512769	1.13884258805569	-0.523666428260071	-0.755679276391483	-0.624258267443846	0.355016263897387	-0.990393361694455	-0.0926398269827306	1.27690386239993	0.2906990913752
0	0	0	0	1	-0.467623710831092	0	0	0	0	-2.480491167	29.94296139	0.672967645908592	-1.32688050512769	1.13884258805569	-0.523666428260071	-0.755679276391483	-0.624258267443846	0.355016263897387	-0.990393361694455	-0.0926398269827306	1.27690386239993	0.2906990913752
0	0	0	0	1	-0.467623710831092	0	0	0	0	-2.480491167	29.94296139	0.672967645908592	-1.32688050512769	1.13884258805569	-0.523666428260071	-0.755679276391483	-0.624258267443846	0.355016263897387	-0.990393361694455	-0.0926398269827306	1.27690386239993	0.2906990913752
0	0	0	0	1	0.83165700251948	0	0	0	0	-2.480491167	29.94296139	0.672967645908592	-1.32688050512769	1.13884258805569	-0.523666428260071	-0.755679276391483	-0.624258267443846	0.355016263897387	-0.990393361694455	-0.0926398269827306	1.27690386239993	0.2906990913752
0	0	0	0	0	0.83165700251948	0	0	0	0	-2.480491167	29.94296139	0.672967645908592	-1.32688050512769	1.13884258805569	-0.523666428260071	-0.755679276391483	-0.624258267443846	0.355016263897387	-0.990393361694455	-0.0926398269827306	1.27690386239993	0.2906990913752
0	0	0	0	0	0.83165700251948	0	0	0	0	-2.480491167	29.94296139	0.672967645908592	-1.32688050512769	1.13884258805569	-0.523666428260071	-0.755679276391483	-0.624258267443846	0.355016263897387	-0.990393361694455	-0.0926398269827306	1.27690386239993	0.2906990913752
0	0	0	0	0	-0.467623710831092	0	0	0	0	-2.480491167	29.94296139	0.672967645908592	-1.32688050512769	1.13884258805569	-0.523666428260071	-0.755679276391483	-0.624258267443846	0.355016263897387	-0.990393361694455	-0.0926398269827306	1.27690386239993	0.2906990913752
0	0	0	0	0	0.83165700251948	0	0	0	0	-2.480491167	29.94296139	0.672967645908592	-1.32688050512769	1.13884258805569	-0.523666428260071	-0.755679276391483	-0.624258267443846	0.355016263897387	-0.990393361694455	-0.0926398269827306	1.27690386239993	0.2906990913752
0	0	0	0	0	0.83165700251948	0	0	0	0	-2.480491167	29.94296139	0.672967645908592	-1.32688050512769	1.13884258805569	-0.523666428260071	-0.755679276391483	-0.624258267443846	0.355016263897387	-0.990393361694455	-0.0926398269827306	1.27690386239993	0.2906990913752
0	0	0	0	1	-0.467623710831092	0	0	0	0	-2.480491167	29.94296139	0.672967645908592	-1.32688050512769	1.13884258805569	-0.523666428260071	-0.755679276391483	-0.624258267443846	0.355016263897387	-0.990393361694455	-0.0926398269827306	1.27690386239993	0.2906990913752
0	0	0	0	0	0.83165700251948	0	0	0	0	-2.480491167	29.94296139	0.672967645908592	-1.32688050512769	1.13884258805569	-0.523666428260071	-0.755679276391483	-0.624258267443846	0.355016263897387	-0.990393361694455	-0.0926398269827306	1.27690386239993	0.2906990913752
0	0	0	0	1	-0.467623710831092	0	0	0	0	-2.480491167	29.94296139	0.672967645908592	-1.32688050512769	1.13884258805569	-0.523666428260071	-0.755679276391483	-0.624258267443846	0.355016263897387	-0.990393361694455	-0.0926398269827306	1.27690386239993	0.2906990913752
0	0	0	0	1	0.83165700251948	0	0	0	0	-2.480491167	29.94296139	0.672967645908592	-1.32688050512769	1.13884258805569	-0.523666428260071	-0.755679276391483	-0.624258267443846	0.355016263897387	-0.990393361694455	-0.0926398269827306	1.27690386239993	0.2906990913752
0	0	0	0	1	-0.467623710831092	0	0	0	0	-2.480491167	29.94296139	0.672967645908592	-1.32688050512769	1.13884258805569	-0.523666428260071	-0.755679276391483	-0.624258267443846	0.355016263897387	-0.990393361694455	-0.0926398269827306	1.27690386239993	0.2906990913752
0	0	0	0	1	-0.467623710831092	0	0	0	0	-2.480491167	29.94296139	0.672967645908592	-1.32688050512769	1.13884258805569	-0.523666428260071	-0.755679276391483	-0.624258267443846	0.355016263897387	-0.990393361694455	-0.0926398269827306	1.27690386239993	0.2906990913752
0	0	0	0	1	-0.467623710831092	0	0	0	0	-2.480491167	29.94296139	0.672967645908592	-1.32688050512769	1.13884258805569	-0.523666428260071	-0.755679276391483	-0.624258267443846	0.355016263897387	-0.990393361694455	-0.0926398269827306	1.27690386239993	0.2906990913752
0	0	0	0	1	0.83165700251948	0	0	0	0	-2.480491167	29.94296139	0.672967645908592	-1.32688050512769	1.13884258805569	-0.523666428260071	-0.755679276391483	-0.624258267443846	0.355016263897387	-0.990393361694455	-0.0926398269827306	1.27690386239993	0.2906990913752
0	0	0	0	1	-0.467623710831092	0	0	0	0	-2.480491167	29.94296139	0.672967645908592	-1.32688050512769	1.13884258805569	-0.523666428260071	-0.755679276391483	-0.624258267443846	0.355016263897387	-0.990393361694455	-0.0926398269827306	1.27690386239993	0.2906990913752
0	0	0	0	1	0.83165700251948	0	0	0	0	-2.480491167	29.94296139	0.672967645908592	-1.32688050512769	1.13884258805569	-0.523666428260071	-0.755679276391483	-0.624258267443846	0.355016263897387	-0.990393361694455	-0.0926398269827306	1.27690386239993	0.2906990913752
0	0	0	0	0	-0.467623710831092	0	0	0	0	-2.480491167	29.94296139	0.672967645908592	-1.32688050512769	1.13884258805569	-0.523666428260071	-0.755679276391483	-0.624258267443846	0.355016263897387	-0.990393361694455	-0.0926398269827306	1.27690386239993	0.2906990913752
0	1	0	0	0	0.83165700251948	0	12	0	0	-2.480491167	29.94296139	0.672967645908592	-1.32688050512769	1.13884258805569	-0.523666428260071	-0.755679276391483	-0.624258267443846	0.355016263897387	-0.990393361694455	-0.0926398269827306	1.27690386239993	0.2906990913752
0	1	0	0	1	0.83165700251948	0	180	0	0	-2.480491167	29.94296139	0.672967645908592	-1.32688050512769	1.13884258805569	-0.523666428260071	-0.755679276391483	-0.624258267443846	0.355016263897387	-0.990393361694455	-0.0926398269827306	1.27690386239993	0.2906990913752
0	0	0	0	0	-0.467623710831092	0	0	0	0	-2.480491167	29.94296139	0.672967645908592	-1.32688050512769	1.13884258805569	-0.523666428260071	-0.755679276391483	-0.624258267443846	0.355016263897387	-0.990393361694455	-0.0926398269827306	1.27690386239993	0.2906990913752
0	0	0	0	1	-0.467623710831092	0	0	0	0	-2.480491167	29.94296139	0.672967645908592	-1.32688050512769	1.13884258805569	-0.523666428260071	-0.755679276391483	-0.624258267443846	0.355016263897387	-0.990393361694455	-0.0926398269827306	1.27690386239993	0.2906990913752
0	0	0	0	0	-0.467623710831092	0	0	0	0	-2.480491167	29.94296139	0.672967645908592	-1.32688050512769	1.13884258805569	-0.523666428260071	-0.755679276391483	-0.624258267443846	0.355016263897387	-0.990393361694455	-0.0926398269827306	1.27690386239993	0.2906990913752
0	0	0	0	0	0.83165700251948	0	0	0	0	-2.480491167	29.94296139	0.672967645908592	-1.32688050512769	1.13884258805569	-0.523666428260071	-0.755679276391483	-0.624258267443846	0.355016263897387	-0.990393361694455	-0.0926398269827306	1.27690386239993	0.2906990913752
0	0	0	0	0	-0.467623710831092	0	0	0	0	-2.480491167	29.94296139	0.672967645908592	-1.32688050512769	1.13884258805569	-0.523666428260071	-0.755679276391483	-0.624258267443846	0.355016263897387	-0.990393361694455	-0.0926398269827306	1.27690386239993	0.2906990913752
0	0	0	0	0	0.83165700251948	0	0	0	0	-2.480491167	29.94296139	0.672967645908592	-1.32688050512769	1.13884258805569	-0.523666428260071	-0.755679276391483	-0.624258267443846	0.355016263897387	-0.990393361694455	-0.0926398269827306	1.27690386239993	0.2906990913752
0	0	0	0	1	-0.467623710831092	0	0	0	0	-2.480491167	29.94296139	0.672967645908592	-1.32688050512769	1.13884258805569	-0.523666428260071	-0.755679276391483	-0.624258267443846	0.355016263897387	-0.990393361694455	-0.0926398269827306	1.27690386239993	0.2906990913752
0	1	0	0	1	-0.467623710831092	0	2664	0	0	-2.480491167	29.94296139	0.672967645908592	-1.32688050512769	1.13884258805569	-0.523666428260071	-0.755679276391483	-0.624258267443846	0.355016263897387	-0.990393361694455	-0.0926398269827306	1.27690386239993	0.2906990913752
0	0	0	0	1	0.83165700251948	0	0	0	0	-2.480491167	29.94296139	0.672967645908592	-1.32688050512769	1.13884258805569	-0.523666428260071	-0.755679276391483	-0.624258267443846	0.355016263897387	-0.990393361694455	-0.0926398269827306	1.27690386239993	0.2906990913752
0	0	0	0	0	0.83165700251948	0	0	0	0	-2.480491167	29.94296139	0.672967645908592	-1.32688050512769	1.13884258805569	-0.523666428260071	-0.755679276391483	-0.624258267443846	0.355016263897387	-0.990393361694455	-0.0926398269827306	1.27690386239993	0.2906990913752
0	0	0	0	1	-0.467623710831092	0	0	0	0	-2.480491167	29.94296139	0.672967645908592	-1.32688050512769	1.13884258805569	-0.523666428260071	-0.755679276391483	-0.624258267443846	0.355016263897387	-0.990393361694455	-0.0926398269827306	1.27690386239993	0.2906990913752
0	0	0	0	0	-0.467623710831092	0	0	0	0	-2.480491167	29.94296139	0.672967645908592	-1.32688050512769	1.13884258805569	-0.523666428260071	-0.755679276391483	-0.624258267443846	0.355016263897387	-0.990393361694455	-0.0926398269827306	1.27690386239993	0.2906990913752
0	0	0	0	1	0.83165700251948	0	0	0	0	-2.480491167	29.94296139	0.672967645908592	-1.32688050512769	1.13884258805569	-0.523666428260071	-0.755679276391483	-0.624258267443846	0.355016263897387	-0.990393361694455	-0.0926398269827306	1.27690386239993	0.2906990913752
0	0	0	0	0	-0.467623710831092	0	0	0	0	-2.480491167	29.94296139	0.672967645908592	-1.32688050512769	1.13884258805569	-0.523666428260071	-0.755679276391483	-0.624258267443846	0.355016263897387	-0.990393361694455	-0.0926398269827306	1.27690386239993	0.2906990913752
0	0	0	0	0	-0.467623710831092	0	0	0	0	-2.480491167	29.94296139	0.672967645908592	-1.32688050512769	1.13884258805569	-0.523666428260071	-0.755679276391483	-0.624258267443846	0.355016263897387	-0.990393361694455	-0.0926398269827306	1.27690386239993	0.2906990913752
0	1	0	0	0	0.83165700251948	0	72	0	0	-2.480491167	29.94296139	0.672967645908592	-1.32688050512769	1.13884258805569	-0.523666428260071	-0.755679276391483	-0.624258267443846	0.355016263897387	-0.990393361694455	-0.0926398269827306	1.27690386239993	0.2906990913752
0	0	0	0	1	0.83165700251948	0	0	0	0	-2.480491167	29.94296139	0.672967645908592	-1.32688050512769	1.13884258805569	-0.523666428260071	-0.755679276391483	-0.624258267443846	0.355016263897387	-0.990393361694455	-0.0926398269827306	1.27690386239993	0.2906990913752
0	1	0	0	0	-0.467623710831092	0	156	0	0	-2.480491167	29.94296139	0.672967645908592	-1.32688050512769	1.13884258805569	-0.523666428260071	-0.755679276391483	-0.624258267443846	0.355016263897387	-0.990393361694455	-0.0926398269827306	1.27690386239993	0.2906990913752
0	0	0	0	0	0.83165700251948	0	0	0	0	-2.480491167	29.94296139	0.672967645908592	-1.32688050512769	1.13884258805569	-0.523666428260071	-0.755679276391483	-0.624258267443846	0.355016263897387	-0.990393361694455	-0.0926398269827306	1.27690386239993	0.2906990913752
0	0	0	0	1	-0.467623710831092	0	0	0	0	-2.480491167	29.94296139	0.672967645908592	-1.32688050512769	1.13884258805569	-0.523666428260071	-0.755679276391483	-0.624258267443846	0.355016263897387	-0.990393361694455	-0.0926398269827306	1.27690386239993	0.2906990913752
0	0	0	0	0	0.83165700251948	0	0	0	0	-2.480491167	29.94296139	0.672967645908592	-1.32688050512769	1.13884258805569	-0.523666428260071	-0.755679276391483	-0.624258267443846	0.355016263897387	-0.990393361694455	-0.0926398269827306	1.27690386239993	0.2906990913752
0	0	0	1	0	-0.467623710831092	0	0	0	12	-2.480491167	29.94296139	0.672967645908592	-1.32688050512769	1.13884258805569	-0.523666428260071	-0.755679276391483	-0.624258267443846	0.355016263897387	-0.990393361694455	-0.0926398269827306	1.27690386239993	0.2906990913752
0	0	0	0	1	0.83165700251948	0	0	0	0	-2.480491167	29.94296139	0.672967645908592	-1.32688050512769	1.13884258805569	-0.523666428260071	-0.755679276391483	-0.624258267443846	0.355016263897387	-0.990393361694455	-0.0926398269827306	1.27690386239993	0.2906990913752
0	0	0	0	0	-0.467623710831092	0	0	0	0	-2.480491167	29.94296139	0.672967645908592	-1.32688050512769	1.13884258805569	-0.523666428260071	-0.755679276391483	-0.624258267443846	0.355016263897387	-0.990393361694455	-0.0926398269827306	1.27690386239993	0.2906990913752
0	0	0	0	0	0.83165700251948	0	0	0	0	-2.037340085	30.55407107	0.648986227576828	-0.445600857884344	0.878741878006132	-0.523666428260071	0.145106292963652	0.0983779639901489	-0.386888737648223	-0.398933370431895	-0.784836835859917	-1.40048106080452	-1.82154471722035
0	0	0	0	0	-0.467623710831092	0	0	0	0	-2.037340085	30.55407107	0.648986227576828	-0.445600857884344	0.878741878006132	-0.523666428260071	0.145106292963652	0.0983779639901489	-0.386888737648223	-0.398933370431895	-0.784836835859917	-1.40048106080452	-1.82154471722035
0	0	0	0	0	0.83165700251948	0	0	0	0	-2.037340085	30.55407107	0.648986227576828	-0.445600857884344	0.878741878006132	-0.523666428260071	0.145106292963652	0.0983779639901489	-0.386888737648223	-0.398933370431895	-0.784836835859917	-1.40048106080452	-1.82154471722035
0	0	0	0	0	-0.467623710831092	0	0	0	0	-2.037340085	30.55407107	0.648986227576828	-0.445600857884344	0.878741878006132	-0.523666428260071	0.145106292963652	0.0983779639901489	-0.386888737648223	-0.398933370431895	-0.784836835859917	-1.40048106080452	-1.82154471722035
0	0	0	0	0	-0.467623710831092	0	0	0	0	-2.037340085	30.55407107	0.648986227576828	-0.445600857884344	0.878741878006132	-0.523666428260071	0.145106292963652	0.0983779639901489	-0.386888737648223	-0.398933370431895	-0.784836835859917	-1.40048106080452	-1.82154471722035
0	0	0	0	0	0.83165700251948	0	0	0	0	-2.037340085	30.55407107	0.648986227576828	-0.445600857884344	0.878741878006132	-0.523666428260071	0.145106292963652	0.0983779639901489	-0.386888737648223	-0.398933370431895	-0.784836835859917	-1.40048106080452	-1.82154471722035
0	0	0	0	0	-0.467623710831092	0	0	0	0	-2.037340085	30.55407107	0.648986227576828	-0.445600857884344	0.878741878006132	-0.523666428260071	0.145106292963652	0.0983779639901489	-0.386888737648223	-0.398933370431895	-0.784836835859917	-1.40048106080452	-1.82154471722035
0	0	0	0	0	-0.467623710831092	0	0	0	0	-2.037340085	30.55407107	0.648986227576828	-0.445600857884344	0.878741878006132	-0.523666428260071	0.145106292963652	0.0983779639901489	-0.386888737648223	-0.398933370431895	-0.784836835859917	-1.40048106080452	-1.82154471722035
0	0	0	0	1	-1.76690442418166	0	0	0	0	-2.037340085	30.55407107	0.648986227576828	-0.445600857884344	0.878741878006132	-0.523666428260071	0.145106292963652	0.0983779639901489	-0.386888737648223	-0.398933370431895	-0.784836835859917	-1.40048106080452	-1.82154471722035
0	0	0	0	0	0.83165700251948	0	0	0	0	-2.037340085	30.55407107	0.648986227576828	-0.445600857884344	0.878741878006132	-0.523666428260071	0.145106292963652	0.0983779639901489	-0.386888737648223	-0.398933370431895	-0.784836835859917	-1.40048106080452	-1.82154471722035
0	0	0	0	0	-0.467623710831092	0	0	0	0	-2.037340085	30.55407107	0.648986227576828	-0.445600857884344	0.878741878006132	-0.523666428260071	0.145106292963652	0.0983779639901489	-0.386888737648223	-0.398933370431895	-0.784836835859917	-1.40048106080452	-1.82154471722035
0	0	0	0	1	-0.467623710831092	0	0	0	0	-2.037340085	30.55407107	0.648986227576828	-0.445600857884344	0.878741878006132	-0.523666428260071	0.145106292963652	0.0983779639901489	-0.386888737648223	-0.398933370431895	-0.784836835859917	-1.40048106080452	-1.82154471722035
0	0	1	0	1	-1.76690442418166	0	0	12	0	-2.037340085	30.55407107	0.648986227576828	-0.445600857884344	0.878741878006132	-0.523666428260071	0.145106292963652	0.0983779639901489	-0.386888737648223	-0.398933370431895	-0.784836835859917	-1.40048106080452	-1.82154471722035
0	0	0	0	1	-1.76690442418166	0	0	0	0	-2.037340085	30.55407107	0.648986227576828	-0.445600857884344	0.878741878006132	-0.523666428260071	0.145106292963652	0.0983779639901489	-0.386888737648223	-0.398933370431895	-0.784836835859917	-1.40048106080452	-1.82154471722035
0	0	0	0	1	0.83165700251948	0	0	0	0	-2.037340085	30.55407107	0.648986227576828	-0.445600857884344	0.878741878006132	-0.523666428260071	0.145106292963652	0.0983779639901489	-0.386888737648223	-0.398933370431895	-0.784836835859917	-1.40048106080452	-1.82154471722035
0	0	0	0	0	-0.467623710831092	0	0	0	0	-2.037340085	30.55407107	0.648986227576828	-0.445600857884344	0.878741878006132	-0.523666428260071	0.145106292963652	0.0983779639901489	-0.386888737648223	-0.398933370431895	-0.784836835859917	-1.40048106080452	-1.82154471722035
0	0	0	0	1	-0.467623710831092	0	0	0	0	-2.037340085	30.55407107	0.648986227576828	-0.445600857884344	0.878741878006132	-0.523666428260071	0.145106292963652	0.0983779639901489	-0.386888737648223	-0.398933370431895	-0.784836835859917	-1.40048106080452	-1.82154471722035
0	0	0	0	0	-0.467623710831092	0	0	0	0	-2.037340085	30.55407107	0.648986227576828	-0.445600857884344	0.878741878006132	-0.523666428260071	0.145106292963652	0.0983779639901489	-0.386888737648223	-0.398933370431895	-0.784836835859917	-1.40048106080452	-1.82154471722035
0	0	0	0	1	-0.467623710831092	0	0	0	0	-2.037340085	30.55407107	0.648986227576828	-0.445600857884344	0.878741878006132	-0.523666428260071	0.145106292963652	0.0983779639901489	-0.386888737648223	-0.398933370431895	-0.784836835859917	-1.40048106080452	-1.82154471722035
0	0	0	0	0	0.83165700251948	0	0	0	0	-2.037340085	30.55407107	0.648986227576828	-0.445600857884344	0.878741878006132	-0.523666428260071	0.145106292963652	0.0983779639901489	-0.386888737648223	-0.398933370431895	-0.784836835859917	-1.40048106080452	-1.82154471722035
0	0	0	1	0	0.83165700251948	0	0	0	396	-2.037340085	30.55407107	0.648986227576828	-0.445600857884344	0.878741878006132	-0.523666428260071	0.145106292963652	0.0983779639901489	-0.386888737648223	-0.398933370431895	-0.784836835859917	-1.40048106080452	-1.82154471722035
0	0	0	0	0	-0.467623710831092	0	0	0	0	-2.037340085	30.55407107	0.648986227576828	-0.445600857884344	0.878741878006132	-0.523666428260071	0.145106292963652	0.0983779639901489	-0.386888737648223	-0.398933370431895	-0.784836835859917	-1.40048106080452	-1.82154471722035
0	0	0	0	0	-0.467623710831092	0	0	0	0	-2.037340085	30.55407107	0.648986227576828	-0.445600857884344	0.878741878006132	-0.523666428260071	0.145106292963652	0.0983779639901489	-0.386888737648223	-0.398933370431895	-0.784836835859917	-1.40048106080452	-1.82154471722035
0	0	0	0	0	0.83165700251948	0	0	0	0	-2.037340085	30.55407107	0.648986227576828	-0.445600857884344	0.878741878006132	-0.523666428260071	0.145106292963652	0.0983779639901489	-0.386888737648223	-0.398933370431895	-0.784836835859917	-1.40048106080452	-1.82154471722035
0	0	0	0	0	0.83165700251948	0	0	0	0	-2.037340085	30.55407107	0.648986227576828	-0.445600857884344	0.878741878006132	-0.523666428260071	0.145106292963652	0.0983779639901489	-0.386888737648223	-0.398933370431895	-0.784836835859917	-1.40048106080452	-1.82154471722035
0	0	0	0	1	0.83165700251948	0	0	0	0	-2.037340085	30.55407107	0.648986227576828	-0.445600857884344	0.878741878006132	-0.523666428260071	0.145106292963652	0.0983779639901489	-0.386888737648223	-0.398933370431895	-0.784836835859917	-1.40048106080452	-1.82154471722035
0	0	0	0	1	0.83165700251948	0	0	0	0	-2.037340085	30.55407107	0.648986227576828	-0.445600857884344	0.878741878006132	-0.523666428260071	0.145106292963652	0.0983779639901489	-0.386888737648223	-0.398933370431895	-0.784836835859917	-1.40048106080452	-1.82154471722035
0	0	0	0	1	0.83165700251948	0	0	0	0	-2.037340085	30.55407107	0.648986227576828	-0.445600857884344	0.878741878006132	-0.523666428260071	0.145106292963652	0.0983779639901489	-0.386888737648223	-0.398933370431895	-0.784836835859917	-1.40048106080452	-1.82154471722035
0	0	0	0	1	-1.76690442418166	0	0	0	0	-2.037340085	30.55407107	0.648986227576828	-0.445600857884344	0.878741878006132	-0.523666428260071	0.145106292963652	0.0983779639901489	-0.386888737648223	-0.398933370431895	-0.784836835859917	-1.40048106080452	-1.82154471722035
0	0	0	0	1	-0.467623710831092	0	0	0	0	-2.037340085	30.55407107	0.648986227576828	-0.445600857884344	0.878741878006132	-0.523666428260071	0.145106292963652	0.0983779639901489	-0.386888737648223	-0.398933370431895	-0.784836835859917	-1.40048106080452	-1.82154471722035
0	0	0	1	1	0.83165700251948	0	0	0	12	-2.037340085	30.55407107	0.648986227576828	-0.445600857884344	0.878741878006132	-0.523666428260071	0.145106292963652	0.0983779639901489	-0.386888737648223	-0.398933370431895	-0.784836835859917	-1.40048106080452	-1.82154471722035
0	0	0	0	1	-0.467623710831092	0	0	0	0	-2.037340085	30.55407107	0.648986227576828	-0.445600857884344	0.878741878006132	-0.523666428260071	0.145106292963652	0.0983779639901489	-0.386888737648223	-0.398933370431895	-0.784836835859917	-1.40048106080452	-1.82154471722035
0	0	0	0	0	0.83165700251948	0	0	0	0	-2.037340085	30.55407107	0.648986227576828	-0.445600857884344	0.878741878006132	-0.523666428260071	0.145106292963652	0.0983779639901489	-0.386888737648223	-0.398933370431895	-0.784836835859917	-1.40048106080452	-1.82154471722035
0	0	0	0	1	0.83165700251948	0	0	0	0	-2.037340085	30.55407107	0.648986227576828	-0.445600857884344	0.878741878006132	-0.523666428260071	0.145106292963652	0.0983779639901489	-0.386888737648223	-0.398933370431895	-0.784836835859917	-1.40048106080452	-1.82154471722035
0	0	0	0	1	0.83165700251948	0	0	0	0	-2.037340085	30.55407107	0.648986227576828	-0.445600857884344	0.878741878006132	-0.523666428260071	0.145106292963652	0.0983779639901489	-0.386888737648223	-0.398933370431895	-0.784836835859917	-1.40048106080452	-1.82154471722035
0	0	0	0	1	0.83165700251948	0	0	0	0	-2.037340085	30.55407107	0.648986227576828	-0.445600857884344	0.878741878006132	-0.523666428260071	0.145106292963652	0.0983779639901489	-0.386888737648223	-0.398933370431895	-0.784836835859917	-1.40048106080452	-1.82154471722035
0	0	0	0	1	0.83165700251948	0	0	0	0	-2.037340085	30.55407107	0.648986227576828	-0.445600857884344	0.878741878006132	-0.523666428260071	0.145106292963652	0.0983779639901489	-0.386888737648223	-0.398933370431895	-0.784836835859917	-1.40048106080452	-1.82154471722035
0	0	0	0	0	-0.467623710831092	0	0	0	0	-2.037340085	30.55407107	0.648986227576828	-0.445600857884344	0.878741878006132	-0.523666428260071	0.145106292963652	0.0983779639901489	-0.386888737648223	-0.398933370431895	-0.784836835859917	-1.40048106080452	-1.82154471722035
0	1	0	0	1	0.83165700251948	0	12	0	0	-2.037340085	30.55407107	0.648986227576828	-0.445600857884344	0.878741878006132	-0.523666428260071	0.145106292963652	0.0983779639901489	-0.386888737648223	-0.398933370431895	-0.784836835859917	-1.40048106080452	-1.82154471722035
0	0	0	0	1	-0.467623710831092	0	0	0	0	-2.037340085	30.55407107	0.648986227576828	-0.445600857884344	0.878741878006132	-0.523666428260071	0.145106292963652	0.0983779639901489	-0.386888737648223	-0.398933370431895	-0.784836835859917	-1.40048106080452	-1.82154471722035
0	0	0	0	1	-1.76690442418166	0	0	0	0	-2.037340085	30.55407107	0.648986227576828	-0.445600857884344	0.878741878006132	-0.523666428260071	0.145106292963652	0.0983779639901489	-0.386888737648223	-0.398933370431895	-0.784836835859917	-1.40048106080452	-1.82154471722035
0	0	0	0	0	-0.467623710831092	0	0	0	0	-2.037340085	30.55407107	0.648986227576828	-0.445600857884344	0.878741878006132	-0.523666428260071	0.145106292963652	0.0983779639901489	-0.386888737648223	-0.398933370431895	-0.784836835859917	-1.40048106080452	-1.82154471722035
0	0	0	0	0	-1.76690442418166	0	0	0	0	-2.037340085	30.55407107	0.648986227576828	-0.445600857884344	0.878741878006132	-0.523666428260071	0.145106292963652	0.0983779639901489	-0.386888737648223	-0.398933370431895	-0.784836835859917	-1.40048106080452	-1.82154471722035
0	0	0	0	0	-0.467623710831092	0	0	0	0	-2.037340085	30.55407107	0.648986227576828	-0.445600857884344	0.878741878006132	-0.523666428260071	0.145106292963652	0.0983779639901489	-0.386888737648223	-0.398933370431895	-0.784836835859917	-1.40048106080452	-1.82154471722035
0	1	0	0	1	0.83165700251948	0	24	0	0	-2.037340085	30.55407107	0.648986227576828	-0.445600857884344	0.878741878006132	-0.523666428260071	0.145106292963652	0.0983779639901489	-0.386888737648223	-0.398933370431895	-0.784836835859917	-1.40048106080452	-1.82154471722035
0	0	0	0	0	0.83165700251948	0	0	0	0	-2.037340085	30.55407107	0.648986227576828	-0.445600857884344	0.878741878006132	-0.523666428260071	0.145106292963652	0.0983779639901489	-0.386888737648223	-0.398933370431895	-0.784836835859917	-1.40048106080452	-1.82154471722035
0	0	0	0	1	-1.76690442418166	0	0	0	0	-2.037340085	30.55407107	0.648986227576828	-0.445600857884344	0.878741878006132	-0.523666428260071	0.145106292963652	0.0983779639901489	-0.386888737648223	-0.398933370431895	-0.784836835859917	-1.40048106080452	-1.82154471722035
0	0	0	1	0	0.83165700251948	0	0	0	12	-2.037340085	30.55407107	0.648986227576828	-0.445600857884344	0.878741878006132	-0.523666428260071	0.145106292963652	0.0983779639901489	-0.386888737648223	-0.398933370431895	-0.784836835859917	-1.40048106080452	-1.82154471722035
0	0	0	0	1	-0.467623710831092	0	0	0	0	-2.037340085	30.55407107	0.648986227576828	-0.445600857884344	0.878741878006132	-0.523666428260071	0.145106292963652	0.0983779639901489	-0.386888737648223	-0.398933370431895	-0.784836835859917	-1.40048106080452	-1.82154471722035
0	0	0	0	1	0.83165700251948	0	0	0	0	-2.037340085	30.55407107	0.648986227576828	-0.445600857884344	0.878741878006132	-0.523666428260071	0.145106292963652	0.0983779639901489	-0.386888737648223	-0.398933370431895	-0.784836835859917	-1.40048106080452	-1.82154471722035
0	0	0	0	0	-3.06618513753224	0	0	0	0	-1.496614265	29.64494736	-0.624230561711358	1.34511683450155	-0.862563338259333	4.49010079320025	0.516553825495488	0.308977708403848	0.624603960728536	0.847989603079017	1.1652867475913	-0.0617885992022944	0.691000857746959
1	1	0	0	0	-3.06618513753224	60	2436	0	0	-1.496614265	29.64494736	-0.624230561711358	1.34511683450155	-0.862563338259333	4.49010079320025	0.516553825495488	0.308977708403848	0.624603960728536	0.847989603079017	1.1652867475913	-0.0617885992022944	0.691000857746959
0	1	0	0	0	-3.06618513753224	0	132	0	0	-1.496614265	29.64494736	-0.624230561711358	1.34511683450155	-0.862563338259333	4.49010079320025	0.516553825495488	0.308977708403848	0.624603960728536	0.847989603079017	1.1652867475913	-0.0617885992022944	0.691000857746959
0	0	0	1	0	-3.06618513753224	0	0	0	72	-1.496614265	29.64494736	-0.624230561711358	1.34511683450155	-0.862563338259333	4.49010079320025	0.516553825495488	0.308977708403848	0.624603960728536	0.847989603079017	1.1652867475913	-0.0617885992022944	0.691000857746959
0	0	0	0	0	-3.06618513753224	0	0	0	0	-1.496614265	29.64494736	-0.624230561711358	1.34511683450155	-0.862563338259333	4.49010079320025	0.516553825495488	0.308977708403848	0.624603960728536	0.847989603079017	1.1652867475913	-0.0617885992022944	0.691000857746959
0	0	0	0	0	-0.467623710831092	0	0	0	0	-1.496614265	29.64494736	-0.624230561711358	1.34511683450155	-0.862563338259333	4.49010079320025	0.516553825495488	0.308977708403848	0.624603960728536	0.847989603079017	1.1652867475913	-0.0617885992022944	0.691000857746959
0	0	0	0	0	-1.76690442418166	0	0	0	0	-1.496614265	29.64494736	-0.624230561711358	1.34511683450155	-0.862563338259333	4.49010079320025	0.516553825495488	0.308977708403848	0.624603960728536	0.847989603079017	1.1652867475913	-0.0617885992022944	0.691000857746959
0	0	0	0	0	-3.06618513753224	0	0	0	0	-1.496614265	29.64494736	-0.624230561711358	1.34511683450155	-0.862563338259333	4.49010079320025	0.516553825495488	0.308977708403848	0.624603960728536	0.847989603079017	1.1652867475913	-0.0617885992022944	0.691000857746959
0	0	0	0	0	-3.06618513753224	0	0	0	0	-1.496614265	29.64494736	-0.624230561711358	1.34511683450155	-0.862563338259333	4.49010079320025	0.516553825495488	0.308977708403848	0.624603960728536	0.847989603079017	1.1652867475913	-0.0617885992022944	0.691000857746959
0	0	0	0	1	-1.76690442418166	0	0	0	0	-1.496614265	29.64494736	-0.624230561711358	1.34511683450155	-0.862563338259333	4.49010079320025	0.516553825495488	0.308977708403848	0.624603960728536	0.847989603079017	1.1652867475913	-0.0617885992022944	0.691000857746959
0	0	0	1	1	-1.76690442418166	0	0	0	48	-1.496614265	29.64494736	-0.624230561711358	1.34511683450155	-0.862563338259333	4.49010079320025	0.516553825495488	0.308977708403848	0.624603960728536	0.847989603079017	1.1652867475913	-0.0617885992022944	0.691000857746959
0	0	0	0	1	-1.76690442418166	0	0	0	0	-1.496614265	29.64494736	-0.624230561711358	1.34511683450155	-0.862563338259333	4.49010079320025	0.516553825495488	0.308977708403848	0.624603960728536	0.847989603079017	1.1652867475913	-0.0617885992022944	0.691000857746959
0	0	0	0	1	-1.76690442418166	0	0	0	0	-1.496614265	29.64494736	-0.624230561711358	1.34511683450155	-0.862563338259333	4.49010079320025	0.516553825495488	0.308977708403848	0.624603960728536	0.847989603079017	1.1652867475913	-0.0617885992022944	0.691000857746959
0	0	0	0	1	-3.06618513753224	0	0	0	0	-1.496614265	29.64494736	-0.624230561711358	1.34511683450155	-0.862563338259333	4.49010079320025	0.516553825495488	0.308977708403848	0.624603960728536	0.847989603079017	1.1652867475913	-0.0617885992022944	0.691000857746959
0	0	0	0	1	-1.76690442418166	0	0	0	0	-1.496614265	29.64494736	-0.624230561711358	1.34511683450155	-0.862563338259333	4.49010079320025	0.516553825495488	0.308977708403848	0.624603960728536	0.847989603079017	1.1652867475913	-0.0617885992022944	0.691000857746959
0	0	0	0	0	-0.467623710831092	0	0	0	0	-1.496614265	29.64494736	-0.624230561711358	1.34511683450155	-0.862563338259333	4.49010079320025	0.516553825495488	0.308977708403848	0.624603960728536	0.847989603079017	1.1652867475913	-0.0617885992022944	0.691000857746959
0	0	0	1	0	0.83165700251948	0	0	0	36	-1.496614265	29.64494736	-0.624230561711358	1.34511683450155	-0.862563338259333	4.49010079320025	0.516553825495488	0.308977708403848	0.624603960728536	0.847989603079017	1.1652867475913	-0.0617885992022944	0.691000857746959
0	0	0	0	0	0.83165700251948	0	0	0	0	-1.496614265	29.64494736	-0.624230561711358	1.34511683450155	-0.862563338259333	4.49010079320025	0.516553825495488	0.308977708403848	0.624603960728536	0.847989603079017	1.1652867475913	-0.0617885992022944	0.691000857746959
0	0	0	0	0	-3.06618513753224	0	0	0	0	-1.496614265	29.64494736	-0.624230561711358	1.34511683450155	-0.862563338259333	4.49010079320025	0.516553825495488	0.308977708403848	0.624603960728536	0.847989603079017	1.1652867475913	-0.0617885992022944	0.691000857746959
0	0	0	0	0	-1.76690442418166	0	0	0	0	-1.496614265	29.64494736	-0.624230561711358	1.34511683450155	-0.862563338259333	4.49010079320025	0.516553825495488	0.308977708403848	0.624603960728536	0.847989603079017	1.1652867475913	-0.0617885992022944	0.691000857746959
0	0	0	0	1	-3.06618513753224	0	0	0	0	-1.496614265	29.64494736	-0.624230561711358	1.34511683450155	-0.862563338259333	4.49010079320025	0.516553825495488	0.308977708403848	0.624603960728536	0.847989603079017	1.1652867475913	-0.0617885992022944	0.691000857746959
0	0	0	0	1	-3.06618513753224	0	0	0	0	-1.496614265	29.64494736	-0.624230561711358	1.34511683450155	-0.862563338259333	4.49010079320025	0.516553825495488	0.308977708403848	0.624603960728536	0.847989603079017	1.1652867475913	-0.0617885992022944	0.691000857746959
0	0	0	0	0	-3.06618513753224	0	0	0	0	-1.496614265	29.64494736	-0.624230561711358	1.34511683450155	-0.862563338259333	4.49010079320025	0.516553825495488	0.308977708403848	0.624603960728536	0.847989603079017	1.1652867475913	-0.0617885992022944	0.691000857746959
0	0	0	0	0	-3.06618513753224	0	0	0	0	-1.496614265	29.64494736	-0.624230561711358	1.34511683450155	-0.862563338259333	4.49010079320025	0.516553825495488	0.308977708403848	0.624603960728536	0.847989603079017	1.1652867475913	-0.0617885992022944	0.691000857746959
0	0	0	0	0	-1.76690442418166	0	0	0	0	-1.496614265	29.64494736	-0.624230561711358	1.34511683450155	-0.862563338259333	4.49010079320025	0.516553825495488	0.308977708403848	0.624603960728536	0.847989603079017	1.1652867475913	-0.0617885992022944	0.691000857746959
0	0	0	0	0	-1.76690442418166	0	0	0	0	-1.496614265	29.64494736	-0.624230561711358	1.34511683450155	-0.862563338259333	4.49010079320025	0.516553825495488	0.308977708403848	0.624603960728536	0.847989603079017	1.1652867475913	-0.0617885992022944	0.691000857746959
0	0	0	0	0	-3.06618513753224	0	0	0	0	-1.496614265	29.64494736	-0.624230561711358	1.34511683450155	-0.862563338259333	4.49010079320025	0.516553825495488	0.308977708403848	0.624603960728536	0.847989603079017	1.1652867475913	-0.0617885992022944	0.691000857746959
0	0	0	0	0	-3.06618513753224	0	0	0	0	-1.496614265	29.64494736	-0.624230561711358	1.34511683450155	-0.862563338259333	4.49010079320025	0.516553825495488	0.308977708403848	0.624603960728536	0.847989603079017	1.1652867475913	-0.0617885992022944	0.691000857746959
0	1	0	0	0	-1.76690442418166	0	2424	0	0	-1.496614265	29.64494736	-0.624230561711358	1.34511683450155	-0.862563338259333	4.49010079320025	0.516553825495488	0.308977708403848	0.624603960728536	0.847989603079017	1.1652867475913	-0.0617885992022944	0.691000857746959
0	0	0	0	0	-3.06618513753224	0	0	0	0	-1.496614265	29.64494736	-0.624230561711358	1.34511683450155	-0.862563338259333	4.49010079320025	0.516553825495488	0.308977708403848	0.624603960728536	0.847989603079017	1.1652867475913	-0.0617885992022944	0.691000857746959
0	0	0	0	0	-1.76690442418166	0	0	0	0	-1.496614265	29.64494736	-0.624230561711358	1.34511683450155	-0.862563338259333	4.49010079320025	0.516553825495488	0.308977708403848	0.624603960728536	0.847989603079017	1.1652867475913	-0.0617885992022944	0.691000857746959
0	1	0	0	0	-3.06618513753224	0	6240	0	0	-1.496614265	29.64494736	-0.624230561711358	1.34511683450155	-0.862563338259333	4.49010079320025	0.516553825495488	0.308977708403848	0.624603960728536	0.847989603079017	1.1652867475913	-0.0617885992022944	0.691000857746959
0	0	0	0	0	-3.06618513753224	0	0	0	0	-1.496614265	29.64494736	-0.624230561711358	1.34511683450155	-0.862563338259333	4.49010079320025	0.516553825495488	0.308977708403848	0.624603960728536	0.847989603079017	1.1652867475913	-0.0617885992022944	0.691000857746959
0	0	0	1	1	-3.06618513753224	0	0	0	36	-1.496614265	29.64494736	-0.624230561711358	1.34511683450155	-0.862563338259333	4.49010079320025	0.516553825495488	0.308977708403848	0.624603960728536	0.847989603079017	1.1652867475913	-0.0617885992022944	0.691000857746959
0	0	0	0	1	-3.06618513753224	0	0	0	0	-1.496614265	29.64494736	-0.624230561711358	1.34511683450155	-0.862563338259333	4.49010079320025	0.516553825495488	0.308977708403848	0.624603960728536	0.847989603079017	1.1652867475913	-0.0617885992022944	0.691000857746959
0	0	0	1	1	-1.76690442418166	0	0	0	12	-1.496614265	29.64494736	-0.624230561711358	1.34511683450155	-0.862563338259333	4.49010079320025	0.516553825495488	0.308977708403848	0.624603960728536	0.847989603079017	1.1652867475913	-0.0617885992022944	0.691000857746959
0	0	0	0	1	-3.06618513753224	0	0	0	0	-1.496614265	29.64494736	-0.624230561711358	1.34511683450155	-0.862563338259333	4.49010079320025	0.516553825495488	0.308977708403848	0.624603960728536	0.847989603079017	1.1652867475913	-0.0617885992022944	0.691000857746959
0	0	0	0	1	0.83165700251948	0	0	0	0	-1.496614265	29.64494736	-0.624230561711358	1.34511683450155	-0.862563338259333	4.49010079320025	0.516553825495488	0.308977708403848	0.624603960728536	0.847989603079017	1.1652867475913	-0.0617885992022944	0.691000857746959
0	0	0	0	1	2.13093771587005	0	0	0	0	-1.496614265	29.64494736	-0.624230561711358	1.34511683450155	-0.862563338259333	4.49010079320025	0.516553825495488	0.308977708403848	0.624603960728536	0.847989603079017	1.1652867475913	-0.0617885992022944	0.691000857746959
0	0	0	0	1	-1.76690442418166	0	0	0	0	-1.496614265	29.64494736	-0.624230561711358	1.34511683450155	-0.862563338259333	4.49010079320025	0.516553825495488	0.308977708403848	0.624603960728536	0.847989603079017	1.1652867475913	-0.0617885992022944	0.691000857746959
0	1	0	0	1	-0.467623710831092	0	24	0	0	-1.496614265	29.64494736	-0.624230561711358	1.34511683450155	-0.862563338259333	4.49010079320025	0.516553825495488	0.308977708403848	0.624603960728536	0.847989603079017	1.1652867475913	-0.0617885992022944	0.691000857746959
0	0	0	0	1	-0.467623710831092	0	0	0	0	-1.496614265	29.64494736	-0.624230561711358	1.34511683450155	-0.862563338259333	4.49010079320025	0.516553825495488	0.308977708403848	0.624603960728536	0.847989603079017	1.1652867475913	-0.0617885992022944	0.691000857746959
0	0	0	0	1	-1.76690442418166	0	0	0	0	-1.496614265	29.64494736	-0.624230561711358	1.34511683450155	-0.862563338259333	4.49010079320025	0.516553825495488	0.308977708403848	0.624603960728536	0.847989603079017	1.1652867475913	-0.0617885992022944	0.691000857746959
0	0	0	0	1	-1.76690442418166	0	0	0	0	-1.496614265	29.64494736	-0.624230561711358	1.34511683450155	-0.862563338259333	4.49010079320025	0.516553825495488	0.308977708403848	0.624603960728536	0.847989603079017	1.1652867475913	-0.0617885992022944	0.691000857746959
0	0	0	0	1	0.83165700251948	0	0	0	0	-1.496614265	29.64494736	-0.624230561711358	1.34511683450155	-0.862563338259333	4.49010079320025	0.516553825495488	0.308977708403848	0.624603960728536	0.847989603079017	1.1652867475913	-0.0617885992022944	0.691000857746959
0	0	0	1	1	-1.76690442418166	0	0	0	168	-1.496614265	29.64494736	-0.624230561711358	1.34511683450155	-0.862563338259333	4.49010079320025	0.516553825495488	0.308977708403848	0.624603960728536	0.847989603079017	1.1652867475913	-0.0617885992022944	0.691000857746959
0	0	0	0	1	-3.06618513753224	0	0	0	0	-1.496614265	29.64494736	-0.624230561711358	1.34511683450155	-0.862563338259333	4.49010079320025	0.516553825495488	0.308977708403848	0.624603960728536	0.847989603079017	1.1652867475913	-0.0617885992022944	0.691000857746959
0	0	0	0	1	-1.76690442418166	0	0	0	0	-1.496614265	29.64494736	-0.624230561711358	1.34511683450155	-0.862563338259333	4.49010079320025	0.516553825495488	0.308977708403848	0.624603960728536	0.847989603079017	1.1652867475913	-0.0617885992022944	0.691000857746959
0	1	0	0	1	-3.06618513753224	0	180	0	0	-1.496614265	29.64494736	-0.624230561711358	1.34511683450155	-0.862563338259333	4.49010079320025	0.516553825495488	0.308977708403848	0.624603960728536	0.847989603079017	1.1652867475913	-0.0617885992022944	0.691000857746959
0	0	0	0	1	-3.06618513753224	0	0	0	0	-1.496614265	29.64494736	-0.624230561711358	1.34511683450155	-0.862563338259333	4.49010079320025	0.516553825495488	0.308977708403848	0.624603960728536	0.847989603079017	1.1652867475913	-0.0617885992022944	0.691000857746959
0	1	0	1	1	-1.76690442418166	0	2160	0	420	-1.656747867	29.34465969	0.114202174467944	1.50854649234846	-0.818423310332244	-0.00680316643385263	1.4043801733662	1.54181942289336	0.751180269008372	1.53077797534535	0.947124342145511	-1.17736565053748	1.07993301917802
0	1	0	1	0	-0.467623710831092	0	576	0	72	-1.656747867	29.34465969	0.114202174467944	1.50854649234846	-0.818423310332244	-0.00680316643385263	1.4043801733662	1.54181942289336	0.751180269008372	1.53077797534535	0.947124342145511	-1.17736565053748	1.07993301917802
0	1	0	1	1	-0.467623710831092	0	14580	0	1092	-1.656747867	29.34465969	0.114202174467944	1.50854649234846	-0.818423310332244	-0.00680316643385263	1.4043801733662	1.54181942289336	0.751180269008372	1.53077797534535	0.947124342145511	-1.17736565053748	1.07993301917802
0	1	0	1	0	-1.76690442418166	0	2148	0	1368	-1.656747867	29.34465969	0.114202174467944	1.50854649234846	-0.818423310332244	-0.00680316643385263	1.4043801733662	1.54181942289336	0.751180269008372	1.53077797534535	0.947124342145511	-1.17736565053748	1.07993301917802
0	1	0	1	0	-1.76690442418166	0	1440	0	804	-1.656747867	29.34465969	0.114202174467944	1.50854649234846	-0.818423310332244	-0.00680316643385263	1.4043801733662	1.54181942289336	0.751180269008372	1.53077797534535	0.947124342145511	-1.17736565053748	1.07993301917802
0	1	0	1	0	0.83165700251948	0	1308	0	372	-1.656747867	29.34465969	0.114202174467944	1.50854649234846	-0.818423310332244	-0.00680316643385263	1.4043801733662	1.54181942289336	0.751180269008372	1.53077797534535	0.947124342145511	-1.17736565053748	1.07993301917802
0	1	0	1	0	-0.467623710831092	0	2688	0	1392	-1.656747867	29.34465969	0.114202174467944	1.50854649234846	-0.818423310332244	-0.00680316643385263	1.4043801733662	1.54181942289336	0.751180269008372	1.53077797534535	0.947124342145511	-1.17736565053748	1.07993301917802
0	1	0	1	0	-0.467623710831092	0	6960	0	48	-1.656747867	29.34465969	0.114202174467944	1.50854649234846	-0.818423310332244	-0.00680316643385263	1.4043801733662	1.54181942289336	0.751180269008372	1.53077797534535	0.947124342145511	-1.17736565053748	1.07993301917802
0	1	0	1	1	-0.467623710831092	0	2292	0	408	-1.656747867	29.34465969	0.114202174467944	1.50854649234846	-0.818423310332244	-0.00680316643385263	1.4043801733662	1.54181942289336	0.751180269008372	1.53077797534535	0.947124342145511	-1.17736565053748	1.07993301917802
0	1	0	1	0	-1.76690442418166	0	16452	0	624	-1.656747867	29.34465969	0.114202174467944	1.50854649234846	-0.818423310332244	-0.00680316643385263	1.4043801733662	1.54181942289336	0.751180269008372	1.53077797534535	0.947124342145511	-1.17736565053748	1.07993301917802
0	1	0	1	0	-1.76690442418166	0	84	0	84	-1.656747867	29.34465969	0.114202174467944	1.50854649234846	-0.818423310332244	-0.00680316643385263	1.4043801733662	1.54181942289336	0.751180269008372	1.53077797534535	0.947124342145511	-1.17736565053748	1.07993301917802
0	1	0	1	0	0.83165700251948	0	7248	0	996	-1.656747867	29.34465969	0.114202174467944	1.50854649234846	-0.818423310332244	-0.00680316643385263	1.4043801733662	1.54181942289336	0.751180269008372	1.53077797534535	0.947124342145511	-1.17736565053748	1.07993301917802
0	1	0	1	1	-1.76690442418166	0	7176	0	2700	-1.656747867	29.34465969	0.114202174467944	1.50854649234846	-0.818423310332244	-0.00680316643385263	1.4043801733662	1.54181942289336	0.751180269008372	1.53077797534535	0.947124342145511	-1.17736565053748	1.07993301917802
0	1	0	1	0	-1.76690442418166	0	2424	0	360	-1.656747867	29.34465969	0.114202174467944	1.50854649234846	-0.818423310332244	-0.00680316643385263	1.4043801733662	1.54181942289336	0.751180269008372	1.53077797534535	0.947124342145511	-1.17736565053748	1.07993301917802
0	1	0	1	1	-0.467623710831092	0	23976	0	1344	-1.656747867	29.34465969	0.114202174467944	1.50854649234846	-0.818423310332244	-0.00680316643385263	1.4043801733662	1.54181942289336	0.751180269008372	1.53077797534535	0.947124342145511	-1.17736565053748	1.07993301917802
0	1	0	1	0	0.83165700251948	0	9960	0	384	-1.656747867	29.34465969	0.114202174467944	1.50854649234846	-0.818423310332244	-0.00680316643385263	1.4043801733662	1.54181942289336	0.751180269008372	1.53077797534535	0.947124342145511	-1.17736565053748	1.07993301917802
0	1	0	1	0	2.13093771587005	0	15108	0	3408	-1.656747867	29.34465969	0.114202174467944	1.50854649234846	-0.818423310332244	-0.00680316643385263	1.4043801733662	1.54181942289336	0.751180269008372	1.53077797534535	0.947124342145511	-1.17736565053748	1.07993301917802
0	1	0	1	0	0.83165700251948	0	23976	0	408	-1.656747867	29.34465969	0.114202174467944	1.50854649234846	-0.818423310332244	-0.00680316643385263	1.4043801733662	1.54181942289336	0.751180269008372	1.53077797534535	0.947124342145511	-1.17736565053748	1.07993301917802
0	1	0	1	1	0.83165700251948	0	23976	0	1416	-1.656747867	29.34465969	0.114202174467944	1.50854649234846	-0.818423310332244	-0.00680316643385263	1.4043801733662	1.54181942289336	0.751180269008372	1.53077797534535	0.947124342145511	-1.17736565053748	1.07993301917802
0	1	0	1	0	-0.467623710831092	0	3312	0	168	-1.656747867	29.34465969	0.114202174467944	1.50854649234846	-0.818423310332244	-0.00680316643385263	1.4043801733662	1.54181942289336	0.751180269008372	1.53077797534535	0.947124342145511	-1.17736565053748	1.07993301917802
0	1	0	1	1	0.83165700251948	0	2052	0	408	-1.656747867	29.34465969	0.114202174467944	1.50854649234846	-0.818423310332244	-0.00680316643385263	1.4043801733662	1.54181942289336	0.751180269008372	1.53077797534535	0.947124342145511	-1.17736565053748	1.07993301917802
0	1	0	1	0	3.43021842922062	0	8304	0	492	-1.656747867	29.34465969	0.114202174467944	1.50854649234846	-0.818423310332244	-0.00680316643385263	1.4043801733662	1.54181942289336	0.751180269008372	1.53077797534535	0.947124342145511	-1.17736565053748	1.07993301917802
0	1	0	1	1	3.43021842922062	0	6672	0	564	-1.656747867	29.34465969	0.114202174467944	1.50854649234846	-0.818423310332244	-0.00680316643385263	1.4043801733662	1.54181942289336	0.751180269008372	1.53077797534535	0.947124342145511	-1.17736565053748	1.07993301917802
0	1	0	1	0	-1.76690442418166	0	23976	0	5232	-1.656747867	29.34465969	0.114202174467944	1.50854649234846	-0.818423310332244	-0.00680316643385263	1.4043801733662	1.54181942289336	0.751180269008372	1.53077797534535	0.947124342145511	-1.17736565053748	1.07993301917802
0	1	0	1	0	-0.467623710831092	0	11928	0	1284	-1.656747867	29.34465969	0.114202174467944	1.50854649234846	-0.818423310332244	-0.00680316643385263	1.4043801733662	1.54181942289336	0.751180269008372	1.53077797534535	0.947124342145511	-1.17736565053748	1.07993301917802
0	1	0	0	0	-4.36546585088281	0	132	0	0	-1.656747867	29.34465969	0.114202174467944	1.50854649234846	-0.818423310332244	-0.00680316643385263	1.4043801733662	1.54181942289336	0.751180269008372	1.53077797534535	0.947124342145511	-1.17736565053748	1.07993301917802
0	1	0	1	1	3.43021842922062	0	4800	0	336	-1.656747867	29.34465969	0.114202174467944	1.50854649234846	-0.818423310332244	-0.00680316643385263	1.4043801733662	1.54181942289336	0.751180269008372	1.53077797534535	0.947124342145511	-1.17736565053748	1.07993301917802
0	1	0	1	1	-1.76690442418166	0	5988	0	1140	-1.656747867	29.34465969	0.114202174467944	1.50854649234846	-0.818423310332244	-0.00680316643385263	1.4043801733662	1.54181942289336	0.751180269008372	1.53077797534535	0.947124342145511	-1.17736565053748	1.07993301917802
0	1	0	1	0	-0.467623710831092	0	15012	0	108	-1.656747867	29.34465969	0.114202174467944	1.50854649234846	-0.818423310332244	-0.00680316643385263	1.4043801733662	1.54181942289336	0.751180269008372	1.53077797534535	0.947124342145511	-1.17736565053748	1.07993301917802
0	1	0	1	1	-1.76690442418166	0	23976	0	468	-1.656747867	29.34465969	0.114202174467944	1.50854649234846	-0.818423310332244	-0.00680316643385263	1.4043801733662	1.54181942289336	0.751180269008372	1.53077797534535	0.947124342145511	-1.17736565053748	1.07993301917802
0	1	0	1	0	-3.06618513753224	0	7764	0	408	-1.656747867	29.34465969	0.114202174467944	1.50854649234846	-0.818423310332244	-0.00680316643385263	1.4043801733662	1.54181942289336	0.751180269008372	1.53077797534535	0.947124342145511	-1.17736565053748	1.07993301917802
0	1	0	1	1	-3.06618513753224	0	10632	0	2544	-1.656747867	29.34465969	0.114202174467944	1.50854649234846	-0.818423310332244	-0.00680316643385263	1.4043801733662	1.54181942289336	0.751180269008372	1.53077797534535	0.947124342145511	-1.17736565053748	1.07993301917802
0	1	0	1	0	-0.467623710831092	0	1788	0	492	-1.656747867	29.34465969	0.114202174467944	1.50854649234846	-0.818423310332244	-0.00680316643385263	1.4043801733662	1.54181942289336	0.751180269008372	1.53077797534535	0.947124342145511	-1.17736565053748	1.07993301917802
0	1	0	1	1	-4.36546585088281	0	8112	0	2256	-1.656747867	29.34465969	0.114202174467944	1.50854649234846	-0.818423310332244	-0.00680316643385263	1.4043801733662	1.54181942289336	0.751180269008372	1.53077797534535	0.947124342145511	-1.17736565053748	1.07993301917802
0	1	0	1	0	0.83165700251948	0	6960	0	3540	-1.656747867	29.34465969	0.114202174467944	1.50854649234846	-0.818423310332244	-0.00680316643385263	1.4043801733662	1.54181942289336	0.751180269008372	1.53077797534535	0.947124342145511	-1.17736565053748	1.07993301917802
0	1	0	1	1	-0.467623710831092	0	1188	0	396	-1.656747867	29.34465969	0.114202174467944	1.50854649234846	-0.818423310332244	-0.00680316643385263	1.4043801733662	1.54181942289336	0.751180269008372	1.53077797534535	0.947124342145511	-1.17736565053748	1.07993301917802
0	1	0	1	0	-4.36546585088281	0	4176	0	3084	-1.656747867	29.34465969	0.114202174467944	1.50854649234846	-0.818423310332244	-0.00680316643385263	1.4043801733662	1.54181942289336	0.751180269008372	1.53077797534535	0.947124342145511	-1.17736565053748	1.07993301917802
0	1	0	1	1	-0.467623710831092	0	4812	0	120	-1.656747867	29.34465969	0.114202174467944	1.50854649234846	-0.818423310332244	-0.00680316643385263	1.4043801733662	1.54181942289336	0.751180269008372	1.53077797534535	0.947124342145511	-1.17736565053748	1.07993301917802
0	1	0	1	0	0.83165700251948	0	1188	0	1320	-1.656747867	29.34465969	0.114202174467944	1.50854649234846	-0.818423310332244	-0.00680316643385263	1.4043801733662	1.54181942289336	0.751180269008372	1.53077797534535	0.947124342145511	-1.17736565053748	1.07993301917802
0	0	0	1	0	0.83165700251948	0	0	0	876	-1.656747867	29.34465969	0.114202174467944	1.50854649234846	-0.818423310332244	-0.00680316643385263	1.4043801733662	1.54181942289336	0.751180269008372	1.53077797534535	0.947124342145511	-1.17736565053748	1.07993301917802
0	1	0	1	0	-3.06618513753224	0	2184	0	1992	-1.656747867	29.34465969	0.114202174467944	1.50854649234846	-0.818423310332244	-0.00680316643385263	1.4043801733662	1.54181942289336	0.751180269008372	1.53077797534535	0.947124342145511	-1.17736565053748	1.07993301917802
0	1	0	1	0	-3.06618513753224	0	11460	0	2388	-1.656747867	29.34465969	0.114202174467944	1.50854649234846	-0.818423310332244	-0.00680316643385263	1.4043801733662	1.54181942289336	0.751180269008372	1.53077797534535	0.947124342145511	-1.17736565053748	1.07993301917802
0	1	0	1	0	-1.76690442418166	0	1872	0	504	-1.656747867	29.34465969	0.114202174467944	1.50854649234846	-0.818423310332244	-0.00680316643385263	1.4043801733662	1.54181942289336	0.751180269008372	1.53077797534535	0.947124342145511	-1.17736565053748	1.07993301917802
0	1	0	1	1	-4.36546585088281	0	23976	0	4704	-1.656747867	29.34465969	0.114202174467944	1.50854649234846	-0.818423310332244	-0.00680316643385263	1.4043801733662	1.54181942289336	0.751180269008372	1.53077797534535	0.947124342145511	-1.17736565053748	1.07993301917802
0	1	0	0	0	0.83165700251948	0	4812	0	0	-1.656747867	29.34465969	0.114202174467944	1.50854649234846	-0.818423310332244	-0.00680316643385263	1.4043801733662	1.54181942289336	0.751180269008372	1.53077797534535	0.947124342145511	-1.17736565053748	1.07993301917802
0	1	0	1	1	0.83165700251948	0	2748	0	228	-1.656747867	29.34465969	0.114202174467944	1.50854649234846	-0.818423310332244	-0.00680316643385263	1.4043801733662	1.54181942289336	0.751180269008372	1.53077797534535	0.947124342145511	-1.17736565053748	1.07993301917802
0	1	0	1	0	-1.76690442418166	0	324	0	108	-1.656747867	29.34465969	0.114202174467944	1.50854649234846	-0.818423310332244	-0.00680316643385263	1.4043801733662	1.54181942289336	0.751180269008372	1.53077797534535	0.947124342145511	-1.17736565053748	1.07993301917802
0	1	0	1	1	0.83165700251948	0	14472	0	1572	-1.656747867	29.34465969	0.114202174467944	1.50854649234846	-0.818423310332244	-0.00680316643385263	1.4043801733662	1.54181942289336	0.751180269008372	1.53077797534535	0.947124342145511	-1.17736565053748	1.07993301917802
0	1	0	1	0	-1.76690442418166	0	16800	0	204	-1.656747867	29.34465969	0.114202174467944	1.50854649234846	-0.818423310332244	-0.00680316643385263	1.4043801733662	1.54181942289336	0.751180269008372	1.53077797534535	0.947124342145511	-1.17736565053748	1.07993301917802
0	1	0	1	1	-1.76690442418166	0	12720	0	780	-1.656747867	29.34465969	0.114202174467944	1.50854649234846	-0.818423310332244	-0.00680316643385263	1.4043801733662	1.54181942289336	0.751180269008372	1.53077797534535	0.947124342145511	-1.17736565053748	1.07993301917802
0	1	0	1	1	0.83165700251948	0	11628	0	168	-1.688412072	29.28914414	-1.35341337975532	1.57857358221255	-0.615583532919463	-0.00680316643385263	1.4043801733662	1.54181942289336	1.03019199725815	0.0660216109868317	0.788059796698309	-1.40048106080452	0.41122244793187
0	1	0	1	0	0.83165700251948	0	14124	0	60	-1.688412072	29.28914414	-1.35341337975532	1.57857358221255	-0.615583532919463	-0.00680316643385263	1.4043801733662	1.54181942289336	1.03019199725815	0.0660216109868317	0.788059796698309	-1.40048106080452	0.41122244793187
0	1	0	1	1	-0.467623710831092	0	624	0	60	-1.688412072	29.28914414	-1.35341337975532	1.57857358221255	-0.615583532919463	-0.00680316643385263	1.4043801733662	1.54181942289336	1.03019199725815	0.0660216109868317	0.788059796698309	-1.40048106080452	0.41122244793187
0	1	0	0	0	0.83165700251948	0	7872	0	0	-1.688412072	29.28914414	-1.35341337975532	1.57857358221255	-0.615583532919463	-0.00680316643385263	1.4043801733662	1.54181942289336	1.03019199725815	0.0660216109868317	0.788059796698309	-1.40048106080452	0.41122244793187
0	1	0	1	1	-0.467623710831092	0	324	0	600	-1.688412072	29.28914414	-1.35341337975532	1.57857358221255	-0.615583532919463	-0.00680316643385263	1.4043801733662	1.54181942289336	1.03019199725815	0.0660216109868317	0.788059796698309	-1.40048106080452	0.41122244793187
0	1	0	0	0	0.83165700251948	0	10212	0	0	-1.688412072	29.28914414	-1.35341337975532	1.57857358221255	-0.615583532919463	-0.00680316643385263	1.4043801733662	1.54181942289336	1.03019199725815	0.0660216109868317	0.788059796698309	-1.40048106080452	0.41122244793187
0	1	0	1	1	0.83165700251948	0	2004	0	276	-1.688412072	29.28914414	-1.35341337975532	1.57857358221255	-0.615583532919463	-0.00680316643385263	1.4043801733662	1.54181942289336	1.03019199725815	0.0660216109868317	0.788059796698309	-1.40048106080452	0.41122244793187
0	1	0	1	0	0.83165700251948	0	2796	0	192	-1.688412072	29.28914414	-1.35341337975532	1.57857358221255	-0.615583532919463	-0.00680316643385263	1.4043801733662	1.54181942289336	1.03019199725815	0.0660216109868317	0.788059796698309	-1.40048106080452	0.41122244793187
0	1	0	1	1	-0.467623710831092	0	2928	0	120	-1.688412072	29.28914414	-1.35341337975532	1.57857358221255	-0.615583532919463	-0.00680316643385263	1.4043801733662	1.54181942289336	1.03019199725815	0.0660216109868317	0.788059796698309	-1.40048106080452	0.41122244793187
0	1	0	1	0	-0.467623710831092	0	10656	0	816	-1.688412072	29.28914414	-1.35341337975532	1.57857358221255	-0.615583532919463	-0.00680316643385263	1.4043801733662	1.54181942289336	1.03019199725815	0.0660216109868317	0.788059796698309	-1.40048106080452	0.41122244793187
0	1	0	0	1	0.83165700251948	0	108	0	0	-1.688412072	29.28914414	-1.35341337975532	1.57857358221255	-0.615583532919463	-0.00680316643385263	1.4043801733662	1.54181942289336	1.03019199725815	0.0660216109868317	0.788059796698309	-1.40048106080452	0.41122244793187
0	1	0	1	0	-0.467623710831092	0	18804	0	2220	-1.688412072	29.28914414	-1.35341337975532	1.57857358221255	-0.615583532919463	-0.00680316643385263	1.4043801733662	1.54181942289336	1.03019199725815	0.0660216109868317	0.788059796698309	-1.40048106080452	0.41122244793187
0	0	0	1	1	0.83165700251948	0	0	0	300	-1.688412072	29.28914414	-1.35341337975532	1.57857358221255	-0.615583532919463	-0.00680316643385263	1.4043801733662	1.54181942289336	1.03019199725815	0.0660216109868317	0.788059796698309	-1.40048106080452	0.41122244793187
0	1	0	1	0	0.83165700251948	0	1452	0	1188	-1.688412072	29.28914414	-1.35341337975532	1.57857358221255	-0.615583532919463	-0.00680316643385263	1.4043801733662	1.54181942289336	1.03019199725815	0.0660216109868317	0.788059796698309	-1.40048106080452	0.41122244793187
0	1	0	1	1	-0.467623710831092	0	192	0	36	-1.688412072	29.28914414	-1.35341337975532	1.57857358221255	-0.615583532919463	-0.00680316643385263	1.4043801733662	1.54181942289336	1.03019199725815	0.0660216109868317	0.788059796698309	-1.40048106080452	0.41122244793187
0	1	0	1	0	-0.467623710831092	0	84	0	1044	-1.688412072	29.28914414	-1.35341337975532	1.57857358221255	-0.615583532919463	-0.00680316643385263	1.4043801733662	1.54181942289336	1.03019199725815	0.0660216109868317	0.788059796698309	-1.40048106080452	0.41122244793187
0	1	0	1	1	-0.467623710831092	0	3084	0	204	-1.688412072	29.28914414	-1.35341337975532	1.57857358221255	-0.615583532919463	-0.00680316643385263	1.4043801733662	1.54181942289336	1.03019199725815	0.0660216109868317	0.788059796698309	-1.40048106080452	0.41122244793187
0	1	0	1	0	-0.467623710831092	0	12924	0	672	-1.688412072	29.28914414	-1.35341337975532	1.57857358221255	-0.615583532919463	-0.00680316643385263	1.4043801733662	1.54181942289336	1.03019199725815	0.0660216109868317	0.788059796698309	-1.40048106080452	0.41122244793187
0	1	0	1	1	-1.76690442418166	0	6036	0	96	-1.688412072	29.28914414	-1.35341337975532	1.57857358221255	-0.615583532919463	-0.00680316643385263	1.4043801733662	1.54181942289336	1.03019199725815	0.0660216109868317	0.788059796698309	-1.40048106080452	0.41122244793187
0	1	0	1	0	0.83165700251948	0	15336	0	132	-1.688412072	29.28914414	-1.35341337975532	1.57857358221255	-0.615583532919463	-0.00680316643385263	1.4043801733662	1.54181942289336	1.03019199725815	0.0660216109868317	0.788059796698309	-1.40048106080452	0.41122244793187
0	0	0	1	1	-1.76690442418166	0	0	0	312	-1.688412072	29.28914414	-1.35341337975532	1.57857358221255	-0.615583532919463	-0.00680316643385263	1.4043801733662	1.54181942289336	1.03019199725815	0.0660216109868317	0.788059796698309	-1.40048106080452	0.41122244793187
0	1	0	1	0	0.83165700251948	0	7740	0	1824	-1.688412072	29.28914414	-1.35341337975532	1.57857358221255	-0.615583532919463	-0.00680316643385263	1.4043801733662	1.54181942289336	1.03019199725815	0.0660216109868317	0.788059796698309	-1.40048106080452	0.41122244793187
0	1	0	0	1	-0.467623710831092	0	1896	0	0	-1.688412072	29.28914414	-1.35341337975532	1.57857358221255	-0.615583532919463	-0.00680316643385263	1.4043801733662	1.54181942289336	1.03019199725815	0.0660216109868317	0.788059796698309	-1.40048106080452	0.41122244793187
0	1	0	1	0	0.83165700251948	0	5880	0	504	-1.688412072	29.28914414	-1.35341337975532	1.57857358221255	-0.615583532919463	-0.00680316643385263	1.4043801733662	1.54181942289336	1.03019199725815	0.0660216109868317	0.788059796698309	-1.40048106080452	0.41122244793187
0	0	0	1	0	-0.467623710831092	0	0	0	2400	-1.688412072	29.28914414	-1.35341337975532	1.57857358221255	-0.615583532919463	-0.00680316643385263	1.4043801733662	1.54181942289336	1.03019199725815	0.0660216109868317	0.788059796698309	-1.40048106080452	0.41122244793187
0	1	0	0	1	-0.467623710831092	0	84	0	0	-1.688412072	29.28914414	-1.35341337975532	1.57857358221255	-0.615583532919463	-0.00680316643385263	1.4043801733662	1.54181942289336	1.03019199725815	0.0660216109868317	0.788059796698309	-1.40048106080452	0.41122244793187
0	1	0	1	0	-0.467623710831092	0	228	0	156	-1.688412072	29.28914414	-1.35341337975532	1.57857358221255	-0.615583532919463	-0.00680316643385263	1.4043801733662	1.54181942289336	1.03019199725815	0.0660216109868317	0.788059796698309	-1.40048106080452	0.41122244793187
0	1	0	1	1	0.83165700251948	0	972	0	528	-1.688412072	29.28914414	-1.35341337975532	1.57857358221255	-0.615583532919463	-0.00680316643385263	1.4043801733662	1.54181942289336	1.03019199725815	0.0660216109868317	0.788059796698309	-1.40048106080452	0.41122244793187
0	1	0	1	1	0.83165700251948	0	23976	0	72	-1.688412072	29.28914414	-1.35341337975532	1.57857358221255	-0.615583532919463	-0.00680316643385263	1.4043801733662	1.54181942289336	1.03019199725815	0.0660216109868317	0.788059796698309	-1.40048106080452	0.41122244793187
0	1	0	1	0	0.83165700251948	0	2616	0	156	-1.688412072	29.28914414	-1.35341337975532	1.57857358221255	-0.615583532919463	-0.00680316643385263	1.4043801733662	1.54181942289336	1.03019199725815	0.0660216109868317	0.788059796698309	-1.40048106080452	0.41122244793187
0	1	0	1	1	0.83165700251948	0	5352	0	648	-1.688412072	29.28914414	-1.35341337975532	1.57857358221255	-0.615583532919463	-0.00680316643385263	1.4043801733662	1.54181942289336	1.03019199725815	0.0660216109868317	0.788059796698309	-1.40048106080452	0.41122244793187
0	1	0	1	0	0.83165700251948	0	108	0	180	-1.688412072	29.28914414	-1.35341337975532	1.57857358221255	-0.615583532919463	-0.00680316643385263	1.4043801733662	1.54181942289336	1.03019199725815	0.0660216109868317	0.788059796698309	-1.40048106080452	0.41122244793187
0	1	0	1	1	-1.76690442418166	0	6492	0	444	-1.688412072	29.28914414	-1.35341337975532	1.57857358221255	-0.615583532919463	-0.00680316643385263	1.4043801733662	1.54181942289336	1.03019199725815	0.0660216109868317	0.788059796698309	-1.40048106080452	0.41122244793187
0	1	0	1	0	0.83165700251948	0	456	0	72	-1.688412072	29.28914414	-1.35341337975532	1.57857358221255	-0.615583532919463	-0.00680316643385263	1.4043801733662	1.54181942289336	1.03019199725815	0.0660216109868317	0.788059796698309	-1.40048106080452	0.41122244793187
0	1	0	1	1	0.83165700251948	0	2496	0	2076	-1.688412072	29.28914414	-1.35341337975532	1.57857358221255	-0.615583532919463	-0.00680316643385263	1.4043801733662	1.54181942289336	1.03019199725815	0.0660216109868317	0.788059796698309	-1.40048106080452	0.41122244793187
0	1	0	1	1	-1.76690442418166	0	23976	0	804	-1.688412072	29.28914414	-1.35341337975532	1.57857358221255	-0.615583532919463	-0.00680316643385263	1.4043801733662	1.54181942289336	1.03019199725815	0.0660216109868317	0.788059796698309	-1.40048106080452	0.41122244793187
0	1	0	0	1	0.83165700251948	0	1200	0	0	-1.688412072	29.28914414	-1.35341337975532	1.57857358221255	-0.615583532919463	-0.00680316643385263	1.4043801733662	1.54181942289336	1.03019199725815	0.0660216109868317	0.788059796698309	-1.40048106080452	0.41122244793187
0	1	0	1	0	-1.76690442418166	0	2112	0	384	-1.688412072	29.28914414	-1.35341337975532	1.57857358221255	-0.615583532919463	-0.00680316643385263	1.4043801733662	1.54181942289336	1.03019199725815	0.0660216109868317	0.788059796698309	-1.40048106080452	0.41122244793187
0	1	0	1	1	-1.76690442418166	0	18840	0	936	-1.688412072	29.28914414	-1.35341337975532	1.57857358221255	-0.615583532919463	-0.00680316643385263	1.4043801733662	1.54181942289336	1.03019199725815	0.0660216109868317	0.788059796698309	-1.40048106080452	0.41122244793187
0	1	0	0	0	0.83165700251948	0	5484	0	0	-1.688412072	29.28914414	-1.35341337975532	1.57857358221255	-0.615583532919463	-0.00680316643385263	1.4043801733662	1.54181942289336	1.03019199725815	0.0660216109868317	0.788059796698309	-1.40048106080452	0.41122244793187
0	1	0	0	0	-0.467623710831092	0	1980	0	0	-1.688412072	29.28914414	-1.35341337975532	1.57857358221255	-0.615583532919463	-0.00680316643385263	1.4043801733662	1.54181942289336	1.03019199725815	0.0660216109868317	0.788059796698309	-1.40048106080452	0.41122244793187
0	0	0	1	1	-1.76690442418166	0	0	0	192	-1.688412072	29.28914414	-1.35341337975532	1.57857358221255	-0.615583532919463	-0.00680316643385263	1.4043801733662	1.54181942289336	1.03019199725815	0.0660216109868317	0.788059796698309	-1.40048106080452	0.41122244793187
0	1	0	1	0	0.83165700251948	0	6564	0	744	-1.688412072	29.28914414	-1.35341337975532	1.57857358221255	-0.615583532919463	-0.00680316643385263	1.4043801733662	1.54181942289336	1.03019199725815	0.0660216109868317	0.788059796698309	-1.40048106080452	0.41122244793187
0	1	0	1	0	0.83165700251948	0	23976	0	744	-1.688412072	29.28914414	-1.35341337975532	1.57857358221255	-0.615583532919463	-0.00680316643385263	1.4043801733662	1.54181942289336	1.03019199725815	0.0660216109868317	0.788059796698309	-1.40048106080452	0.41122244793187
0	1	0	1	1	-1.76690442418166	0	204	0	84	-1.688412072	29.28914414	-1.35341337975532	1.57857358221255	-0.615583532919463	-0.00680316643385263	1.4043801733662	1.54181942289336	1.03019199725815	0.0660216109868317	0.788059796698309	-1.40048106080452	0.41122244793187
0	1	0	1	1	-1.76690442418166	0	60	0	48	-1.688412072	29.28914414	-1.35341337975532	1.57857358221255	-0.615583532919463	-0.00680316643385263	1.4043801733662	1.54181942289336	1.03019199725815	0.0660216109868317	0.788059796698309	-1.40048106080452	0.41122244793187
0	1	0	1	0	-1.76690442418166	0	6336	0	264	-1.450531582	29.76556088	-1.40301727972703	1.6631718707074	-1.44053792457726	-0.523666428260071	-0.233528997205964	0.148135755349481	0.332120548294146	0.77247915911382	1.29748492637508	0.20594989311815	-0.541324594153664
0	1	0	1	0	-1.76690442418166	0	768	0	12	-1.450531582	29.76556088	-1.40301727972703	1.6631718707074	-1.44053792457726	-0.523666428260071	-0.233528997205964	0.148135755349481	0.332120548294146	0.77247915911382	1.29748492637508	0.20594989311815	-0.541324594153664
0	1	0	1	0	-1.76690442418166	0	672	0	36	-1.450531582	29.76556088	-1.40301727972703	1.6631718707074	-1.44053792457726	-0.523666428260071	-0.233528997205964	0.148135755349481	0.332120548294146	0.77247915911382	1.29748492637508	0.20594989311815	-0.541324594153664
0	0	0	1	0	-1.76690442418166	0	0	0	24	-1.450531582	29.76556088	-1.40301727972703	1.6631718707074	-1.44053792457726	-0.523666428260071	-0.233528997205964	0.148135755349481	0.332120548294146	0.77247915911382	1.29748492637508	0.20594989311815	-0.541324594153664
0	1	0	0	1	-1.76690442418166	0	1248	0	0	-1.450531582	29.76556088	-1.40301727972703	1.6631718707074	-1.44053792457726	-0.523666428260071	-0.233528997205964	0.148135755349481	0.332120548294146	0.77247915911382	1.29748492637508	0.20594989311815	-0.541324594153664
0	1	0	0	1	-1.76690442418166	0	72	0	0	-1.450531582	29.76556088	-1.40301727972703	1.6631718707074	-1.44053792457726	-0.523666428260071	-0.233528997205964	0.148135755349481	0.332120548294146	0.77247915911382	1.29748492637508	0.20594989311815	-0.541324594153664
0	0	0	0	1	-1.76690442418166	0	0	0	0	-1.450531582	29.76556088	-1.40301727972703	1.6631718707074	-1.44053792457726	-0.523666428260071	-0.233528997205964	0.148135755349481	0.332120548294146	0.77247915911382	1.29748492637508	0.20594989311815	-0.541324594153664
0	1	0	1	1	-1.76690442418166	0	480	0	84	-1.450531582	29.76556088	-1.40301727972703	1.6631718707074	-1.44053792457726	-0.523666428260071	-0.233528997205964	0.148135755349481	0.332120548294146	0.77247915911382	1.29748492637508	0.20594989311815	-0.541324594153664
0	1	0	0	1	-1.76690442418166	0	1848	0	0	-1.450531582	29.76556088	-1.40301727972703	1.6631718707074	-1.44053792457726	-0.523666428260071	-0.233528997205964	0.148135755349481	0.332120548294146	0.77247915911382	1.29748492637508	0.20594989311815	-0.541324594153664
0	1	0	1	1	-1.76690442418166	0	252	0	24	-1.450531582	29.76556088	-1.40301727972703	1.6631718707074	-1.44053792457726	-0.523666428260071	-0.233528997205964	0.148135755349481	0.332120548294146	0.77247915911382	1.29748492637508	0.20594989311815	-0.541324594153664
0	0	0	0	1	-1.76690442418166	0	0	0	0	-1.450531582	29.76556088	-1.40301727972703	1.6631718707074	-1.44053792457726	-0.523666428260071	-0.233528997205964	0.148135755349481	0.332120548294146	0.77247915911382	1.29748492637508	0.20594989311815	-0.541324594153664
0	0	0	0	1	-1.76690442418166	0	0	0	0	-1.450531582	29.76556088	-1.40301727972703	1.6631718707074	-1.44053792457726	-0.523666428260071	-0.233528997205964	0.148135755349481	0.332120548294146	0.77247915911382	1.29748492637508	0.20594989311815	-0.541324594153664
0	1	0	1	1	-1.76690442418166	0	240	0	132	-1.450531582	29.76556088	-1.40301727972703	1.6631718707074	-1.44053792457726	-0.523666428260071	-0.233528997205964	0.148135755349481	0.332120548294146	0.77247915911382	1.29748492637508	0.20594989311815	-0.541324594153664
0	1	0	1	1	-1.76690442418166	0	948	0	12	-1.450531582	29.76556088	-1.40301727972703	1.6631718707074	-1.44053792457726	-0.523666428260071	-0.233528997205964	0.148135755349481	0.332120548294146	0.77247915911382	1.29748492637508	0.20594989311815	-0.541324594153664
0	1	0	1	1	-1.76690442418166	0	288	0	276	-1.450531582	29.76556088	-1.40301727972703	1.6631718707074	-1.44053792457726	-0.523666428260071	-0.233528997205964	0.148135755349481	0.332120548294146	0.77247915911382	1.29748492637508	0.20594989311815	-0.541324594153664
0	1	0	1	1	-1.76690442418166	0	4008	0	432	-1.450531582	29.76556088	-1.40301727972703	1.6631718707074	-1.44053792457726	-0.523666428260071	-0.233528997205964	0.148135755349481	0.332120548294146	0.77247915911382	1.29748492637508	0.20594989311815	-0.541324594153664
0	1	0	1	0	-1.76690442418166	0	5580	0	288	-1.450531582	29.76556088	-1.40301727972703	1.6631718707074	-1.44053792457726	-0.523666428260071	-0.233528997205964	0.148135755349481	0.332120548294146	0.77247915911382	1.29748492637508	0.20594989311815	-0.541324594153664
0	0	0	0	0	-1.76690442418166	0	0	0	0	-1.450531582	29.76556088	-1.40301727972703	1.6631718707074	-1.44053792457726	-0.523666428260071	-0.233528997205964	0.148135755349481	0.332120548294146	0.77247915911382	1.29748492637508	0.20594989311815	-0.541324594153664
0	1	0	1	0	-1.76690442418166	0	60	0	96	-1.450531582	29.76556088	-1.40301727972703	1.6631718707074	-1.44053792457726	-0.523666428260071	-0.233528997205964	0.148135755349481	0.332120548294146	0.77247915911382	1.29748492637508	0.20594989311815	-0.541324594153664
0	0	0	1	0	-1.76690442418166	0	0	0	24	-1.450531582	29.76556088	-1.40301727972703	1.6631718707074	-1.44053792457726	-0.523666428260071	-0.233528997205964	0.148135755349481	0.332120548294146	0.77247915911382	1.29748492637508	0.20594989311815	-0.541324594153664
0	0	0	1	0	-1.76690442418166	0	0	0	24	-1.450531582	29.76556088	-1.40301727972703	1.6631718707074	-1.44053792457726	-0.523666428260071	-0.233528997205964	0.148135755349481	0.332120548294146	0.77247915911382	1.29748492637508	0.20594989311815	-0.541324594153664
0	1	0	0	0	-1.76690442418166	0	2628	0	0	-1.450531582	29.76556088	-1.40301727972703	1.6631718707074	-1.44053792457726	-0.523666428260071	-0.233528997205964	0.148135755349481	0.332120548294146	0.77247915911382	1.29748492637508	0.20594989311815	-0.541324594153664
0	0	0	0	0	-1.76690442418166	0	0	0	0	-1.450531582	29.76556088	-1.40301727972703	1.6631718707074	-1.44053792457726	-0.523666428260071	-0.233528997205964	0.148135755349481	0.332120548294146	0.77247915911382	1.29748492637508	0.20594989311815	-0.541324594153664
0	1	0	1	0	-1.76690442418166	0	108	0	84	-1.450531582	29.76556088	-1.40301727972703	1.6631718707074	-1.44053792457726	-0.523666428260071	-0.233528997205964	0.148135755349481	0.332120548294146	0.77247915911382	1.29748492637508	0.20594989311815	-0.541324594153664
0	1	0	0	0	-1.76690442418166	0	2484	0	0	-1.450531582	29.76556088	-1.40301727972703	1.6631718707074	-1.44053792457726	-0.523666428260071	-0.233528997205964	0.148135755349481	0.332120548294146	0.77247915911382	1.29748492637508	0.20594989311815	-0.541324594153664
0	0	0	0	0	-1.76690442418166	0	0	0	0	-1.450531582	29.76556088	-1.40301727972703	1.6631718707074	-1.44053792457726	-0.523666428260071	-0.233528997205964	0.148135755349481	0.332120548294146	0.77247915911382	1.29748492637508	0.20594989311815	-0.541324594153664
0	1	0	1	0	-1.76690442418166	0	6204	0	192	-1.450531582	29.76556088	-1.40301727972703	1.6631718707074	-1.44053792457726	-0.523666428260071	-0.233528997205964	0.148135755349481	0.332120548294146	0.77247915911382	1.29748492637508	0.20594989311815	-0.541324594153664
0	1	0	1	0	-1.76690442418166	0	132	0	24	-1.450531582	29.76556088	-1.40301727972703	1.6631718707074	-1.44053792457726	-0.523666428260071	-0.233528997205964	0.148135755349481	0.332120548294146	0.77247915911382	1.29748492637508	0.20594989311815	-0.541324594153664
0	1	0	0	0	-1.76690442418166	0	648	0	0	-1.450531582	29.76556088	-1.40301727972703	1.6631718707074	-1.44053792457726	-0.523666428260071	-0.233528997205964	0.148135755349481	0.332120548294146	0.77247915911382	1.29748492637508	0.20594989311815	-0.541324594153664
0	1	0	1	0	-1.76690442418166	0	12	0	36	-1.450531582	29.76556088	-1.40301727972703	1.6631718707074	-1.44053792457726	-0.523666428260071	-0.233528997205964	0.148135755349481	0.332120548294146	0.77247915911382	1.29748492637508	0.20594989311815	-0.541324594153664
0	0	0	0	1	-1.76690442418166	0	0	0	0	-1.450531582	29.76556088	-1.40301727972703	1.6631718707074	-1.44053792457726	-0.523666428260071	-0.233528997205964	0.148135755349481	0.332120548294146	0.77247915911382	1.29748492637508	0.20594989311815	-0.541324594153664
0	1	0	0	1	-1.76690442418166	0	348	0	0	-1.450531582	29.76556088	-1.40301727972703	1.6631718707074	-1.44053792457726	-0.523666428260071	-0.233528997205964	0.148135755349481	0.332120548294146	0.77247915911382	1.29748492637508	0.20594989311815	-0.541324594153664
0	1	0	1	1	-1.76690442418166	0	10044	0	1248	-1.450531582	29.76556088	-1.40301727972703	1.6631718707074	-1.44053792457726	-0.523666428260071	-0.233528997205964	0.148135755349481	0.332120548294146	0.77247915911382	1.29748492637508	0.20594989311815	-0.541324594153664
0	0	0	1	1	-1.76690442418166	0	0	0	168	-1.450531582	29.76556088	-1.40301727972703	1.6631718707074	-1.44053792457726	-0.523666428260071	-0.233528997205964	0.148135755349481	0.332120548294146	0.77247915911382	1.29748492637508	0.20594989311815	-0.541324594153664
0	1	0	0	1	-1.76690442418166	0	1248	0	0	-1.450531582	29.76556088	-1.40301727972703	1.6631718707074	-1.44053792457726	-0.523666428260071	-0.233528997205964	0.148135755349481	0.332120548294146	0.77247915911382	1.29748492637508	0.20594989311815	-0.541324594153664
0	0	0	1	1	-1.76690442418166	0	0	0	72	-1.450531582	29.76556088	-1.40301727972703	1.6631718707074	-1.44053792457726	-0.523666428260071	-0.233528997205964	0.148135755349481	0.332120548294146	0.77247915911382	1.29748492637508	0.20594989311815	-0.541324594153664
0	1	0	0	1	-1.76690442418166	0	1068	0	0	-1.450531582	29.76556088	-1.40301727972703	1.6631718707074	-1.44053792457726	-0.523666428260071	-0.233528997205964	0.148135755349481	0.332120548294146	0.77247915911382	1.29748492637508	0.20594989311815	-0.541324594153664
0	1	0	0	1	-1.76690442418166	0	1680	0	0	-1.450531582	29.76556088	-1.40301727972703	1.6631718707074	-1.44053792457726	-0.523666428260071	-0.233528997205964	0.148135755349481	0.332120548294146	0.77247915911382	1.29748492637508	0.20594989311815	-0.541324594153664
0	1	0	0	1	-1.76690442418166	0	912	0	0	-1.450531582	29.76556088	-1.40301727972703	1.6631718707074	-1.44053792457726	-0.523666428260071	-0.233528997205964	0.148135755349481	0.332120548294146	0.77247915911382	1.29748492637508	0.20594989311815	-0.541324594153664
0	1	0	1	1	-1.76690442418166	0	480	0	36	-1.450531582	29.76556088	-1.40301727972703	1.6631718707074	-1.44053792457726	-0.523666428260071	-0.233528997205964	0.148135755349481	0.332120548294146	0.77247915911382	1.29748492637508	0.20594989311815	-0.541324594153664
0	0	0	0	1	-1.76690442418166	0	0	0	0	-1.450531582	29.76556088	-1.40301727972703	1.6631718707074	-1.44053792457726	-0.523666428260071	-0.233528997205964	0.148135755349481	0.332120548294146	0.77247915911382	1.29748492637508	0.20594989311815	-0.541324594153664
0	1	0	1	1	-1.76690442418166	0	3468	0	60	-1.450531582	29.76556088	-1.40301727972703	1.6631718707074	-1.44053792457726	-0.523666428260071	-0.233528997205964	0.148135755349481	0.332120548294146	0.77247915911382	1.29748492637508	0.20594989311815	-0.541324594153664
0	1	0	1	0	-1.76690442418166	0	7344	0	192	-1.450531582	29.76556088	-1.40301727972703	1.6631718707074	-1.44053792457726	-0.523666428260071	-0.233528997205964	0.148135755349481	0.332120548294146	0.77247915911382	1.29748492637508	0.20594989311815	-0.541324594153664
0	1	0	1	1	-1.76690442418166	0	924	0	72	-1.450531582	29.76556088	-1.40301727972703	1.6631718707074	-1.44053792457726	-0.523666428260071	-0.233528997205964	0.148135755349481	0.332120548294146	0.77247915911382	1.29748492637508	0.20594989311815	-0.541324594153664
0	0	0	0	0	-1.76690442418166	0	0	0	0	-1.450531582	29.76556088	-1.40301727972703	1.6631718707074	-1.44053792457726	-0.523666428260071	-0.233528997205964	0.148135755349481	0.332120548294146	0.77247915911382	1.29748492637508	0.20594989311815	-0.541324594153664
0	1	0	0	0	-1.76690442418166	0	684	0	0	-1.450531582	29.76556088	-1.40301727972703	1.6631718707074	-1.44053792457726	-0.523666428260071	-0.233528997205964	0.148135755349481	0.332120548294146	0.77247915911382	1.29748492637508	0.20594989311815	-0.541324594153664
0	1	0	1	1	-1.76690442418166	0	1680	0	72	-1.450531582	29.76556088	-1.40301727972703	1.6631718707074	-1.44053792457726	-0.523666428260071	-0.233528997205964	0.148135755349481	0.332120548294146	0.77247915911382	1.29748492637508	0.20594989311815	-0.541324594153664
0	1	0	0	1	0.83165700251948	0	12	0	0	-1.687692875	29.8188471	-0.158172814697619	0.754922662150235	-0.953502953084276	-0.523666428260071	-1.53636010316593	-2.15986025924109	1.07983886750748	0.209999475856251	1.19359430260904	1.00916537007948	0.332405816258297
0	0	1	0	1	0.83165700251948	0	0	60	0	-1.687692875	29.8188471	-0.158172814697619	0.754922662150235	-0.953502953084276	-0.523666428260071	-1.53636010316593	-2.15986025924109	1.07983886750748	0.209999475856251	1.19359430260904	1.00916537007948	0.332405816258297
0	1	0	0	1	-0.467623710831092	0	192	0	0	-1.687692875	29.8188471	-0.158172814697619	0.754922662150235	-0.953502953084276	-0.523666428260071	-1.53636010316593	-2.15986025924109	1.07983886750748	0.209999475856251	1.19359430260904	1.00916537007948	0.332405816258297
0	0	0	0	1	0.83165700251948	0	0	0	0	-1.687692875	29.8188471	-0.158172814697619	0.754922662150235	-0.953502953084276	-0.523666428260071	-1.53636010316593	-2.15986025924109	1.07983886750748	0.209999475856251	1.19359430260904	1.00916537007948	0.332405816258297
0	1	0	0	1	0.83165700251948	0	72	0	0	-1.687692875	29.8188471	-0.158172814697619	0.754922662150235	-0.953502953084276	-0.523666428260071	-1.53636010316593	-2.15986025924109	1.07983886750748	0.209999475856251	1.19359430260904	1.00916537007948	0.332405816258297
0	0	0	0	1	-0.467623710831092	0	0	0	0	-1.687692875	29.8188471	-0.158172814697619	0.754922662150235	-0.953502953084276	-0.523666428260071	-1.53636010316593	-2.15986025924109	1.07983886750748	0.209999475856251	1.19359430260904	1.00916537007948	0.332405816258297
0	0	0	0	1	-1.76690442418166	0	0	0	0	-1.687692875	29.8188471	-0.158172814697619	0.754922662150235	-0.953502953084276	-0.523666428260071	-1.53636010316593	-2.15986025924109	1.07983886750748	0.209999475856251	1.19359430260904	1.00916537007948	0.332405816258297
0	0	0	0	1	2.13093771587005	0	0	0	0	-1.687692875	29.8188471	-0.158172814697619	0.754922662150235	-0.953502953084276	-0.523666428260071	-1.53636010316593	-2.15986025924109	1.07983886750748	0.209999475856251	1.19359430260904	1.00916537007948	0.332405816258297
0	1	0	0	1	-0.467623710831092	0	528	0	0	-1.687692875	29.8188471	-0.158172814697619	0.754922662150235	-0.953502953084276	-0.523666428260071	-1.53636010316593	-2.15986025924109	1.07983886750748	0.209999475856251	1.19359430260904	1.00916537007948	0.332405816258297
0	0	1	0	1	-1.76690442418166	0	0	12	0	-1.687692875	29.8188471	-0.158172814697619	0.754922662150235	-0.953502953084276	-0.523666428260071	-1.53636010316593	-2.15986025924109	1.07983886750748	0.209999475856251	1.19359430260904	1.00916537007948	0.332405816258297
0	0	0	0	0	-0.467623710831092	0	0	0	0	-1.687692875	29.8188471	-0.158172814697619	0.754922662150235	-0.953502953084276	-0.523666428260071	-1.53636010316593	-2.15986025924109	1.07983886750748	0.209999475856251	1.19359430260904	1.00916537007948	0.332405816258297
0	0	1	1	1	-0.467623710831092	0	0	60	36	-1.687692875	29.8188471	-0.158172814697619	0.754922662150235	-0.953502953084276	-0.523666428260071	-1.53636010316593	-2.15986025924109	1.07983886750748	0.209999475856251	1.19359430260904	1.00916537007948	0.332405816258297
0	1	0	0	0	0.83165700251948	0	72	0	0	-1.687692875	29.8188471	-0.158172814697619	0.754922662150235	-0.953502953084276	-0.523666428260071	-1.53636010316593	-2.15986025924109	1.07983886750748	0.209999475856251	1.19359430260904	1.00916537007948	0.332405816258297
0	0	0	0	0	0.83165700251948	0	0	0	0	-1.687692875	29.8188471	-0.158172814697619	0.754922662150235	-0.953502953084276	-0.523666428260071	-1.53636010316593	-2.15986025924109	1.07983886750748	0.209999475856251	1.19359430260904	1.00916537007948	0.332405816258297
0	0	0	0	0	-0.467623710831092	0	0	0	0	-1.687692875	29.8188471	-0.158172814697619	0.754922662150235	-0.953502953084276	-0.523666428260071	-1.53636010316593	-2.15986025924109	1.07983886750748	0.209999475856251	1.19359430260904	1.00916537007948	0.332405816258297
0	0	0	0	0	0.83165700251948	0	0	0	0	-1.687692875	29.8188471	-0.158172814697619	0.754922662150235	-0.953502953084276	-0.523666428260071	-1.53636010316593	-2.15986025924109	1.07983886750748	0.209999475856251	1.19359430260904	1.00916537007948	0.332405816258297
0	0	0	0	0	0.83165700251948	0	0	0	0	-1.687692875	29.8188471	-0.158172814697619	0.754922662150235	-0.953502953084276	-0.523666428260071	-1.53636010316593	-2.15986025924109	1.07983886750748	0.209999475856251	1.19359430260904	1.00916537007948	0.332405816258297
0	1	0	0	0	-1.76690442418166	0	21156	0	0	-1.687692875	29.8188471	-0.158172814697619	0.754922662150235	-0.953502953084276	-0.523666428260071	-1.53636010316593	-2.15986025924109	1.07983886750748	0.209999475856251	1.19359430260904	1.00916537007948	0.332405816258297
0	0	0	0	0	-0.467623710831092	0	0	0	0	-1.687692875	29.8188471	-0.158172814697619	0.754922662150235	-0.953502953084276	-0.523666428260071	-1.53636010316593	-2.15986025924109	1.07983886750748	0.209999475856251	1.19359430260904	1.00916537007948	0.332405816258297
0	0	0	0	0	-0.467623710831092	0	0	0	0	-1.687692875	29.8188471	-0.158172814697619	0.754922662150235	-0.953502953084276	-0.523666428260071	-1.53636010316593	-2.15986025924109	1.07983886750748	0.209999475856251	1.19359430260904	1.00916537007948	0.332405816258297
0	0	0	0	0	0.83165700251948	0	0	0	0	-1.687692875	29.8188471	-0.158172814697619	0.754922662150235	-0.953502953084276	-0.523666428260071	-1.53636010316593	-2.15986025924109	1.07983886750748	0.209999475856251	1.19359430260904	1.00916537007948	0.332405816258297
0	1	0	0	0	-0.467623710831092	0	120	0	0	-1.687692875	29.8188471	-0.158172814697619	0.754922662150235	-0.953502953084276	-0.523666428260071	-1.53636010316593	-2.15986025924109	1.07983886750748	0.209999475856251	1.19359430260904	1.00916537007948	0.332405816258297
0	0	1	1	0	0.83165700251948	0	0	48	12	-1.687692875	29.8188471	-0.158172814697619	0.754922662150235	-0.953502953084276	-0.523666428260071	-1.53636010316593	-2.15986025924109	1.07983886750748	0.209999475856251	1.19359430260904	1.00916537007948	0.332405816258297
[truncated: 7,450 more rows]
