# Supplementary material for: Parasite associations predict infection risk: incorporating co-infections in predictive models for neglected tropical diseases
Source: Parasit Vectors. 2020 Mar 16;13:138. doi: 10.1186/s13071-020-04016-2 (PMC7077138; doi:10.1186/s13071-020-04016-2)
Supplement: Supplementary file 1 — Additional file 1. R Code and raw infection/covariate data needed to replicate CRF and GBM analyses. [file 13071_2020_4016_MOESM1_ESM.zip › R code and raw data/Clark_etal_Rcode_appendix1.R]

#### R code Appendix 1: fitting spatial MRF and CRF models ####
# Load the data that is included as available in the supplementary files
paras_mrf_dat <- read.csv('Rwanda_helminth_coinfection_raw_data.csv', 
                          as.is = TRUE)

# Extract the coordinates from the analysis data and remove any remaining `NA`s
library(dplyr)
coords <- paras_mrf_dat %>%
  dplyr::select(Latitude, Longitude)

rows.nas <- which(is.na(coords$Latitude))
rows.nas2 <- which(apply(paras_mrf_dat, 1, function(x) any(is.na(x))))
rows.nas <- unique(c(rows.nas,rows.nas2))
coords_nonas <- coords[-rows.nas,]
analysis_data <- paras_mrf_dat[-rows.nas,] %>%
  dplyr::select(-Latitude, -Longitude)

# Calculate overall observed infection prevalences for each parasite
apply(analysis_data[, 1:4], 2, function(x) sum(x) / nrow(analysis_data))

# How many schools are included? How many male children and how many children in general?
length(unique(coords_nonas$Latitude))
nrow(analysis_data %>%
       dplyr::filter(Male == 1))
nrow(analysis_data)

# We can plot the points of the schools to double check that they are in the expected locations 
# (note, this is a low-resolution polygon of Rwanda's boundary, so it will not match 
# up exactly with some of the schools that were sampled along the border)
coords_nonas %>%
  distinct() -> schools
library(ggplot2)
rwanda_map <- map_data(map = 'world', region = 'Rwanda')
ggplot(data = rwanda_map, aes(x = long, y = lat)) +
  geom_polygon() +
  coord_equal() +
  geom_point(data = schools, aes(x = Longitude, y = Latitude), color = 'yellow')

# Following CRF analysis with the full dataset, we will test whether parasite burdens 
# (using the eggs per gram of faeces counts as proxies) influence co-infection probabilities. 
# Here, we generate the datasets needed for these EPG analyses, which we will save in a 
# `Processed data` directory for later use
schist_rows <- which(analysis_data$Schistosoma == 1)
schist_coords <- coords_nonas[schist_rows, ]
schist_epg = analysis_data %>%
  dplyr::filter(Schistosoma == 1) %>%
  dplyr::mutate(Schistosoma.EPG = as.vector(scale(Schistosoma.EPG))) %>%
  dplyr::select(-Schistosoma, -Ascaris.EPG, -Ancylostoma.EPG, -Trichuris.EPG)

ascaris_rows <- which(analysis_data$Ascaris == 1)
ascaris_coords <- coords_nonas[ascaris_rows, ]
ascaris_epg = analysis_data %>%
  dplyr::filter(Ascaris == 1) %>%
  dplyr::mutate(Ascaris.EPG = as.vector(scale(Ascaris.EPG))) %>%
  dplyr::select(-Ascaris, -Schistosoma.EPG, -Ancylostoma.EPG, -Trichuris.EPG)

ancylostoma_rows <- which(analysis_data$Ancylostoma == 1)
ancylostoma_coords <- coords_nonas[ancylostoma_rows, ]
ancylostoma_epg = analysis_data %>%
  dplyr::filter(Ancylostoma == 1) %>%
  dplyr::mutate(Ancylostoma.EPG = as.vector(scale(Ancylostoma.EPG))) %>%
  dplyr::select(-Ancylostoma, -Schistosoma.EPG, -Ascaris.EPG, -Trichuris.EPG)

trichuris_rows <- which(analysis_data$Trichuris == 1)
trichuris_coords <- coords_nonas[trichuris_rows, ]
trichuris_epg = analysis_data %>%
  dplyr::filter(Trichuris == 1) %>%
  dplyr::mutate(Trichuris.EPG = as.vector(scale(Trichuris.EPG))) %>%
  dplyr::select(-Trichuris, -Schistosoma.EPG, -Ascaris.EPG, -Ancylostoma.EPG)

dir.create('Processed data/')
save(schist_coords, schist_epg,
     ascaris_coords, ascaris_epg,
     ancylostoma_coords, ancylostoma_epg,
     trichuris_coords, trichuris_epg,
     file = 'Processed data/EPG.analysis.data.rda')

analysis_data %>%
  dplyr::select(-dplyr::contains('EPG')) -> analysis_data

# Check for high correlations between any of the predictors. 
# If found, these steps will remove the more highly correlated predictor 
# from those pairs of continuous predictors that show Pearson correlations `> 0.7`
# following Dormann et al 2013
library(caret)
covs_remove <- caret::findCorrelation(cor(analysis_data[,-c(1:5)],
                                          use = "na.or.complete"),
                                      cutoff = .7, exact = T)
removed_covs <- names(analysis_data)[covs_remove + 5]

if(length(covs_remove) == 0){
  analysis_data <- analysis_data
  
} else {
  analysis_data <- analysis_data[, -(covs_remove + 5)]
}
removed_covs

# Now we can run the spatial Conditional Random Fields model. 
# For this analysis, we include unpenalized Gaussian process regression splines 
# as fixed predictors to account for possible spatial autocorrelation. 
# See `help(MRFcov_spatial)` for further details. First, we fit a spatial 
# CRF and an equivalent non-spatial CRF (identical with the exception that the 
# spatial model includes the splines) to determine if including spatial information 
# helps to improve model predictive performance. Here, we fit both models, generate 
# predictions using the raw dataset and then compare the predictions to the observed values. 
# This process is repeated 100 times to estimate uncertainty in predictive power.

# NOTE, the n_cores argument specifies how many computer processing cores to split the job 
# across. Please make sure that you only specify a number of cores that can be handled by 
# your machine. Use parallel::detectCores() to check how many are available. Depending
# on your setup, this step may take several minutes to converge
library(MRFcov)
n_cores <- parallel::detectCores() - 1
mod_fits <- cv_MRF_diag_rep_spatial(data = analysis_data, n_nodes = 4, 
                                    family = 'binomial', 
                                    coords = coords_nonas, n_cores = n_cores,
                                    n_fold_runs = 100,
                                    compare_null = T, plot = F)

# Calculate proportions of true infections that were correctly predicted by the spatial model
quantile(mod_fits$mean_tot_pred[which(mod_fits$model == 'Spatial MRF')],
         probs = c(0.01, 0.5, 0.99))

# Repeat for the non-spatial model
quantile(mod_fits$mean_tot_pred[which(mod_fits$model == 'Non-spatial MRF')],
         probs = c(0.01, 0.5, 0.99))

# Compare Positive Predictive Values for both models. 
# This metric gives further insight into the model's ability to 
# correctly classify positive infections
quantile(mod_fits$mean_pos_pred[which(mod_fits$model == 'Spatial MRF')],
         probs = c(0.01, 0.5, 0.99))
quantile(mod_fits$mean_pos_pred[which(mod_fits$model == 'Non-spatial MRF')],
         probs = c(0.01, 0.5, 0.99))

# The spatial model does a better overall job of correctly classifying parasite 
# infections, suggesting we should not ignore spatial processes in this dataset. 
# Here we fit the spatial model so that we can explore environmental and biotic 
# correlates of infection and co-infection risk
spatial_crf <- MRFcov_spatial(data = analysis_data, n_nodes = 4, family = 'binomial', 
                              coords = coords_nonas, n_cores = n_cores)


# Investigate the estimated regression coefficients to determine which 
# factors drive infection risk for each parasite. The `key_coefs` element of the 
# returned `list` contains a summary of important predictors of infection risk for 
# each parasite. After accounting for spatial processes, we compare coefficient effect 
# sizes to calculate their proportions of explained variance 
# (using the formula `B^2 / sum(B^2`)). This a useful approach when coefficients 
# are all roughly on the same scale (which they are in this case, as all of our 
# continuous predictors have been standardised to unit variance)
spatial_crf$key_coefs

# For all parasites, the presence of other parasites is the strongest predictor of 
# infection risk after accounting for spatial autocorrelation. This consistent pattern 
# not only suggests that parasites commonly occur in co-infections, but that the inclusion 
# of information on a child's infection status with other parasites can be leveraged 
# to increase our ability to describe parasite distributions and forecast infection risk.

# We can plot estimated co-infection probabilities and overlay the raw observed values for 
# each category to get an overall view of parasite co-occurrences. 
# This plot creates **Figure 2** of the manuscript
plotMRF_hm(spatial_crf, plot_observed_vals = T, data = data.frame(spatial_crf$mrf_data),
           main = 'Helminth co-infection probabilities')

dir.create('Figures/')
pdf('./Figures/Figure2_Correlations_plot.pdf',width = 3.4, height = 2.5)
plotMRF_hm(MRF_mod = spatial_crf, data = data.frame(spatial_crf$mrf_data), 
           plot_observed_vals = T,
           main = 'Helminth co-infection probabilities')

# We next generate predictions from our model, as these will be needed to map infection risk
preds <- predict_MRF(MRF_mod = spatial_crf,
                     data = spatial_crf$mrf_data,
                     prep_covariates = F)
save(spatial_crf, preds, coords_nonas,
     analysis_data,
     file = 'Results/crf_results.rda')

# Finally, we use these predictions to calculate the Area Under the Curve of the 
# Receiver Operating Characteristic (AUC) as another measure of performance. 
# As a rule, AUC metrics from 0.7 - 0.89 indicate reasonable discriminatory power, 
# while metrics > 0.9 reflect good discriminatory power. 
# Because *Schistosoma* and *Ancylostoma* parasites were fairly rare in our dataset, 
# we calculate AUC metrics for estimates of school-wide prevalence for the other 
# two parasites (*Ascaris* and *Trichuris*). Here, we use a probability cutoff of `0.5` 
# to denote whether our model accurately predicted schools that would be considered 
# 'high-risk' under WHO guidelines (needing bi-annual treatment). The function 'plot_auc'
# is included in the supplementary file 'CRF_functions.R'
source('CRF_functions.R')
observations <- classify(cbind(analysis_data, coords_nonas), 0.5)
predictions <- classify(cbind(preds$Binary_predictions, coords_nonas), 0.5)

# First for we calculate the AUC for *Ascaris*
plot_auc(observed = as.vector(observations$Ascaris),
         predicted = as.vector(predictions$Ascaris))

# and for *Trichuris*
plot_auc(observed = as.vector(observations$Trichuris),
         predicted = as.vector(predictions$Trichuris))

# Next, we calculate AUC metrics for classification at a prevalence of `0.2`, 
# which corresponds to WHO guidelines for annual treatment
observations <- classify(cbind(analysis_data, coords_nonas), 0.2)
predictions <- classify(cbind(preds$Binary_predictions, coords_nonas), 0.2)

# For *Ascaris*
plot_auc(observed = as.vector(observations$Ascaris),
         predicted = as.vector(predictions$Ascaris))

# and for *Trichuris*
plot_auc(observed = as.vector(observations$Trichuris),
         predicted = as.vector(predictions$Trichuris))
