# Supplementary material for: Parasite associations predict infection risk: incorporating co-infections in predictive models for neglected tropical diseases
Source: Parasit Vectors. 2020 Mar 16;13:138. doi: 10.1186/s13071-020-04016-2 (PMC7077138; doi:10.1186/s13071-020-04016-2)
Supplement: Supplementary file 1 — Additional file 1. R Code and raw infection/covariate data needed to replicate CRF and GBM analyses. [file 13071_2020_4016_MOESM1_ESM.zip › R code and raw data/Clark_etal_Rcode_appendix2.R]

#### R code Appendix 2: comparing CRF ensemble and Gradient Boosted Machine models ####

# Source functions needed for the comparisons
source('CRF_functions.R')

# Load the data that is included as available in the supplementary files
paras_mrf_dat <- read.csv('Rwanda_helminth_coinfection_raw_data.csv', 
                          as.is = TRUE)

# Extract the coordinates from the analysis data and remove any remaining `NA`s
library(dplyr)
coords <- paras_mrf_dat %>%
  dplyr::select(Latitude, Longitude)

rows.nas <- which(is.na(coords$Latitude))
rows.nas2 <- which(apply(paras_mrf_dat, 1, function(x) any(is.na(x))))
rows.nas <- unique(c(rows.nas,rows.nas2))
coords_nonas <- coords[-rows.nas,]
analysis_data <- paras_mrf_dat[-rows.nas,] %>%
  dplyr::select(-Latitude, -Longitude)

# Following CRF analysis with the full dataset, we will test whether parasite burdens 
# (using the eggs per gram of faeces counts as proxies) influence co-infection probabilities. 
# Here, we generate the datasets needed for these EPG analyses, which we will save in a 
# `Processed data` directory for later use
schist_rows <- which(analysis_data$Schistosoma == 1)
schist_coords <- coords_nonas[schist_rows, ]
schist_epg = analysis_data %>%
  dplyr::filter(Schistosoma == 1) %>%
  dplyr::mutate(Schistosoma.EPG = as.vector(scale(Schistosoma.EPG))) %>%
  dplyr::select(-Schistosoma, -Ascaris.EPG, -Ancylostoma.EPG, -Trichuris.EPG)

ascaris_rows <- which(analysis_data$Ascaris == 1)
ascaris_coords <- coords_nonas[ascaris_rows, ]
ascaris_epg = analysis_data %>%
  dplyr::filter(Ascaris == 1) %>%
  dplyr::mutate(Ascaris.EPG = as.vector(scale(Ascaris.EPG))) %>%
  dplyr::select(-Ascaris, -Schistosoma.EPG, -Ancylostoma.EPG, -Trichuris.EPG)

ancylostoma_rows <- which(analysis_data$Ancylostoma == 1)
ancylostoma_coords <- coords_nonas[ancylostoma_rows, ]
ancylostoma_epg = analysis_data %>%
  dplyr::filter(Ancylostoma == 1) %>%
  dplyr::mutate(Ancylostoma.EPG = as.vector(scale(Ancylostoma.EPG))) %>%
  dplyr::select(-Ancylostoma, -Schistosoma.EPG, -Ascaris.EPG, -Trichuris.EPG)

trichuris_rows <- which(analysis_data$Trichuris == 1)
trichuris_coords <- coords_nonas[trichuris_rows, ]
trichuris_epg = analysis_data %>%
  dplyr::filter(Trichuris == 1) %>%
  dplyr::mutate(Trichuris.EPG = as.vector(scale(Trichuris.EPG))) %>%
  dplyr::select(-Trichuris, -Schistosoma.EPG, -Ascaris.EPG, -Ancylostoma.EPG)

dir.create('Processed data/')
save(schist_coords, schist_epg,
     ascaris_coords, ascaris_epg,
     ancylostoma_coords, ancylostoma_epg,
     trichuris_coords, trichuris_epg,
     file = 'Processed data/EPG.analysis.data.rda')

analysis_data %>%
  dplyr::select(-dplyr::contains('EPG')) -> analysis_data

# Check for high correlations between any of the predictors. 
# If found, these steps will remove the more highly correlated predictor 
# from those pairs of continuous predictors that show Pearson correlations `> 0.7`
# following Dormann et al 2013
library(caret)
covs_remove <- caret::findCorrelation(cor(analysis_data[,-c(1:5)],
                                          use = "na.or.complete"),
                                      cutoff = .7, exact = T)
removed_covs <- names(analysis_data)[covs_remove + 5]

if(length(covs_remove) == 0){
  analysis_data <- analysis_data
  
} else {
  analysis_data <- analysis_data[, -(covs_remove + 5)]
}
removed_covs
rm(ascaris_coords, ascaris_epg, ascaris_rows, schist_coords, schist_epg, schist_rows,
   ancylostoma_coords, ancylostoma_epg, ancylostoma_rows, trichuris_coords, trichuris_epg,
   trichuris_rows, coords, removed_covs, covs_remove, rows.nas, rows.nas2,
   paras_mrf_dat)

#### Simulating from the CRF with a multivariate boosted regression tree ####
# Load necessary libraries, all of which are available on CRAN
library(MRFcov)
library(mvtboost)
library(gbm)
library(purrr)

# Load the dataset of nation-wide interpolation points
load('grid_points.rda')

# Calculate a Standardised Coinfection Ratio for each school
data.frame(cbind(analysis_data, coords_nonas)) %>%
  dplyr::mutate(Asc_Trich_coinfection = dplyr::case_when(
    Ascaris == 1 & Trichuris == 1 ~ 1,
    TRUE ~0
  )) %>%
  dplyr::mutate(Exp_coinfection_ratio = sum(Asc_Trich_coinfection) / n()) %>%
  dplyr::group_by(Latitude, Longitude) %>%
  dplyr::summarise(Asc_Trich_coinfection_obs = sum(Asc_Trich_coinfection),
                   Asc_Trich_coinfection_exp = n() * mean(Exp_coinfection_ratio)) %>%
  dplyr::mutate(SCR = Asc_Trich_coinfection_obs / Asc_Trich_coinfection_exp) -> SCR_observed

# Prep the data for spatial CRF analysis
prepped_analysis_dat <- prep_MRF_covariates_spatial(data = analysis_data, 
                                                    n_nodes = 4, 
                                                    coords = coords_nonas)

# Create folds that aim to ensure at least one Schisto infection is found in each
# fold
#devtools::install_github('LudvigOlsen/groupdata2')
# Here we will repeat five-fold cv a total of 20 times for 100 total fitted models
n_folds <- 5
n_fold_runs <- 20
fold_list <- lapply(seq_len(n_fold_runs), function(y){
  folds <- groupdata2::fold(data = data.frame(prepped_analysis_dat),
                            k = n_folds, cat_col = 'Schistosoma')
  
  folds <- lapply(seq_len(n_folds), function(x){
    grep(x, folds$.folds)
  })
})

fold_start_indices <- sort(rep(seq(1, n_fold_runs, by = 1), n_folds))
within_fold_index <- rep(seq(1, n_folds, 1), n_fold_runs)
index_dat <- data.frame(fold_start_indices = fold_start_indices,
                        within_fold_index = within_fold_index)
rm(fold_start_indices, within_fold_index)

#### Run the models and calculate their respective performances ####
# Note, this step may take several minutes to several hours to converge, depending on your machine
# To inspect the version that was run for the submitted manuscript, you can use the rda object
# that is included in supplementary files
load('model_performances.rda')
model_performances <- lapply(seq_len(nrow(index_dat)), function(x){
  
  # Specify number of processing cores to use for analysis
  n_cores <- parallel::detectCores() - 1
  
  # Identify which set of folds to use
  which_fold <- index_dat[x, 1]
  which_index <- index_dat[x, 2]
  
  # Fit the CRF model
  paras_crf <- MRFcov_spatial(data = prepped_analysis_dat[-fold_list[[which_fold]][[which_index]], ],
                           coords = coords_nonas[-fold_list[[which_fold]][[which_index]], ],
                           n_nodes = 4, prep_covariates = F, 
                           n_covariates = (ncol(analysis_data) - 4),
                           family = 'binomial',
                           n_cores = n_cores, prep_splines = FALSE)
  
  # Store the estimated CRF regression coefficient
  paras_crf$direct_coefs %>%
    dplyr::select(-matches('Spatial')) -> crf_coefs
  
  # Generate CRF probability predictions to feed into the boosted tree algorithm (mvtb)
  crf_prediction <- predict_MRF(data = paras_crf$mrf_data,
                                MRF_mod = paras_crf, prep_covariates = F)
  crf_prediction <- as.matrix(crf_prediction$Probability_predictions)
  rm(paras_crf)
  
  cat('Simulating from the CRF for the out-of-sample data points...\n')
  # Convert probability values to the linear scale and simulate predictions with the mvtb
  crf_sim <- mvtb(Y = boot::logit(crf_prediction),
                  X = as.matrix(cbind(analysis_data[-fold_list[[which_fold]][[which_index]], -c(1:4)], 
                                      coords_nonas[-fold_list[[which_fold]][[which_index]], ])),
                  n.trees = 1000, shrinkage = 0.01, interaction.depth = 3,
                  cv.folds = 5, compress = T, keep.data = FALSE)
  
  # Generate simulated predictions from the mvtb
  test_data <- data.frame(cbind(analysis_data[fold_list[[which_fold]][[which_index]], -c(1:4)],
                                coords_nonas[fold_list[[which_fold]][[which_index]], ]))
  crf_sim_prediction <- predict(crf_sim, newdata = test_data)
  crf_sim_prediction[is.na(crf_sim_prediction)] <- -6.9
  
  # Convert predictions back to the probability scale for testing model fit to observed training data
  crf_sim_prediction <- boot::inv.logit(crf_sim_prediction)
  crf_sim_prediction[crf_sim_prediction < 0.5] <- 0
  crf_sim_prediction[crf_sim_prediction >= 0.5] <- 1
  
  # Generate binary predictions for all points in the data so that prediction accuracy
  # across the entire dataset (test and training) can be calculated
  crf_all_points_prediction <- predict(crf_sim, 
                                       newdata = data.frame(cbind(analysis_data[,-c(1:4)],
                                                                  coords_nonas)))
  crf_all_points_prediction[is.na(crf_all_points_prediction)] <- -6.9
  crf_all_points_prediction <- boot::inv.logit(crf_all_points_prediction)
  crf_all_points_prediction[crf_all_points_prediction < 0.5] <- 0
  crf_all_points_prediction[crf_all_points_prediction >= 0.5] <- 1
  colnames(crf_all_points_prediction) <- paste0(colnames(analysis_data)[1:4], '_pred')
  crf_all_points_prediction <- as.matrix(cbind(crf_all_points_prediction, 
                                               analysis_data,
                                               coords_nonas))
  
  # Calculate AUC for detecting schools with >=50% infection prevalence
  observations <- classify(cbind(analysis_data, coords_nonas), 0.5)
  predictions <- classify(crf_all_points_prediction, 0.5, pred_col = T)
  crf_ascaris_auc50 <- plot_auc(observed = as.vector(observations$Ascaris),
                                predicted = as.vector(predictions$Ascaris_pred), plot = F)
  crf_trichuris_auc50 <- plot_auc(observed = as.vector(observations$Trichuris),
                                  predicted = as.vector(predictions$Trichuris_pred), plot = F)
  
  # And for 20% prevalence
  observations <- classify(cbind(analysis_data, coords_nonas), 0.2)
  predictions <- classify(crf_all_points_prediction, 0.2, pred_col = T)
  crf_ascaris_auc20 <- plot_auc(observed = as.vector(observations$Ascaris),
                                predicted = as.vector(predictions$Ascaris_pred),
                                plot = F)
  crf_trichuris_auc20 <- plot_auc(observed = as.vector(observations$Trichuris),
                                  predicted = as.vector(predictions$Trichuris_pred),
                                  plot = F)
  
  # Calculate the CRF ensemble's ability to identify high and low SCR schools
  data.frame(crf_all_points_prediction) %>%
    dplyr::mutate(Schist_correct = dplyr::case_when(
      Schistosoma_pred == Schistosoma ~ 1, 
      TRUE ~ 0
      ),
      Ascaris_correct = dplyr::case_when(
        Ascaris_pred == Ascaris ~ 1, 
        TRUE ~ 0
        ),
      Ancylostoma_correct = dplyr::case_when(
        Ancylostoma_pred == Ancylostoma ~ 1, 
        TRUE ~ 0
        ),
      Trichuris_correct = dplyr::case_when(
        Trichuris_pred == Trichuris ~ 1, 
        TRUE ~ 0
        )) -> crf_all_points_prediction
  
  crf_SCR_stats <- SCR_prediction_calc(data = crf_all_points_prediction)
  
  crf_all_points_prediction %>%
    dplyr::select(Schist_correct, Ascaris_correct,
                  Ancylostoma_correct, Trichuris_correct,
                  Male:Longitude) -> crf_all_points_prediction
  
  # Generate probability predictions for the entire grid map to create 
  # median and CI prediction maps
  cat('Simulating from the CRF for the entire map of Rwanda...\n')
  grid_points <- data.frame(grid_points)
  
  # Predictions require column orders of test data to match the original data!!
  grid_points$NDWI <- grid_points$LST <- NULL
  grid_points$Age <- 0
  grid_points$Male <- 1
  grid_points <- grid_points[names(test_data)]
  crf_map_prediction <- predict(crf_sim, newdata = grid_points)
  crf_map_prediction[is.na(crf_map_prediction)] <- -6.9
  crf_map_prediction <- boot::inv.logit(crf_map_prediction)
  colnames(crf_map_prediction) <- colnames(analysis_data)[1:4]
  crf_map_prediction <- as.matrix(cbind(crf_map_prediction, grid_points[,c(1:2)]))
  rm(crf_sim)
  
  #### For each of the four parsite species, we now will
  # fit a spatial GBM without any additional parasite information as predictors ####
  cat('Comparing the CRF to single-parasite GBM models...\n')
  compare_single_gbms <- pbapply::pblapply(c(1, 2, 3, 4), function(y){
    
    # Fit a spatial gradient boosted machine model for the individual parasite
    paras_gbm <- gbm(Y ~., data = cbind(data.frame(Y = analysis_data[-fold_list[[which_fold]][[which_index]], y]),
                                        as.matrix(cbind(analysis_data[-fold_list[[which_fold]][[which_index]], -c(1:4)],
                                                        coords_nonas[-fold_list[[which_fold]][[which_index]], ]))),
                     n.trees = 1000, shrinkage = 0.01, interaction.depth = 3,
                     cv.folds = 5, keep.data = T,
                     distribution = "bernoulli")
    paras_gbm_prediction <- predict(paras_gbm, newdata = test_data)
    paras_gbm_prediction[paras_gbm_prediction < 0.5] <- 0
    paras_gbm_prediction[paras_gbm_prediction >= 0.5] <- 1

    # Generate binary predictions for all points in the data
    paras_gbm_all_points_prediction <- predict(paras_gbm, 
                                               newdata = data.frame(cbind(analysis_data[,-c(1:4)],
                                                                          coords_nonas)))
    paras_gbm_all_points_prediction[paras_gbm_all_points_prediction < 0.5] <- 0
    paras_gbm_all_points_prediction[paras_gbm_all_points_prediction >= 0.5] <- 1
    paras_gbm_all_points_prediction <- data.frame(paras_gbm_all_points_prediction)
    colnames(paras_gbm_all_points_prediction) <- paste0(colnames(analysis_data)[y], '_pred')
    rm(paras_gbm)
  
    # Compare model classification accuracies for with-held individuals
    crf_stats <- caret::confusionMatrix(factor(analysis_data[fold_list[[which_fold]][[which_index]], y], levels = c(0,1)),
                                        factor(crf_sim_prediction[,y], levels = c(0,1)))
  
    gbm_stats <- caret::confusionMatrix(factor(analysis_data[fold_list[[which_fold]][[which_index]], y], levels = c(0,1)),
                                        factor(paras_gbm_prediction, levels = c(0,1)))
  
    # Gather accuracy, sensitivity, specificity, and ppv
    compare_stats <- data.frame(Parasite = rep(colnames(analysis_data)[1:4][y], 2),
                                Accuracy = c(crf_stats$overall[1], gbm_stats$overall[1]),
                                Sensitivity = c(crf_stats$byClass[1], gbm_stats$byClass[1]),
                                Specificity = c(crf_stats$byClass[2], gbm_stats$byClass[2]),
                                PPV = c(crf_stats$byClass[3], gbm_stats$byClass[3]),
                                Model = c('CRF', 'GBM'))
  
  return(list(paras_gbm_all_points_prediction = paras_gbm_all_points_prediction,
              compare_stats = compare_stats))
    })
  
  # Bind the single parasite gbm statistics into a data.frame
  mod_comparisons <- do.call(rbind, compare_single_gbms %>%
                               purrr::map('compare_stats'))

  gbm_all_points_predictions <- cbind(compare_single_gbms %>%
                                        purrr::map('paras_gbm_all_points_prediction') %>%
                                        purrr::reduce(cbind),analysis_data, coords_nonas)

  # Calculate school-based AUCs
  observations <- classify(cbind(analysis_data, coords_nonas), 0.5)
  predictions <- classify(gbm_all_points_predictions, 0.5, pred_col = T)
  gbm_ascaris_auc50 <- plot_auc(observed = as.vector(observations$Ascaris),
                                predicted = as.vector(predictions$Ascaris_pred), 
                                plot = F)
  gbm_trichuris_auc50 <- plot_auc(observed = as.vector(observations$Trichuris),
                                  predicted = as.vector(predictions$Trichuris_pred), 
                                  plot = F)

  observations <- classify(cbind(analysis_data, coords_nonas), 0.2)
  predictions <- classify(gbm_all_points_predictions, 0.2, pred_col = T)
  gbm_ascaris_auc20 <- plot_auc(observed = as.vector(observations$Ascaris),
                                predicted = as.vector(predictions$Ascaris_pred),
                                plot = F)
  gbm_trichuris_auc20 <- plot_auc(observed = as.vector(observations$Trichuris),
                                  predicted = as.vector(predictions$Trichuris_pred),
                                  plot = F)


  # Calculate SCR prediction statistics for the single-parasite models
  gbm_SCR_stats <- SCR_prediction_calc(data = gbm_all_points_predictions)
  rm(compare_single_gbms)

  return(list(crf_coefs = crf_coefs,
              mod_comparisons = mod_comparisons,
              crf_all_points_prediction = crf_all_points_prediction,
              crf_map_prediction = crf_map_prediction,
              crf_asc_trich_coinfect_pred_prop = crf_SCR_stats$asc_trich_coinfect_pred_prop,
              gbm_asc_trich_coinfect_pred_prop = gbm_SCR_stats$asc_trich_coinfect_pred_prop,
              crf_SCR_prediction_accuracy = crf_SCR_stats$SCR_prediction_accuracy,
              gbm_SCR_prediction_accuracy = gbm_SCR_stats$SCR_prediction_accuracy,
              crf_missed_highSCR_schools = crf_SCR_stats$missed_highSCR_schools,
              gbm_missed_highSCR_schools = gbm_SCR_stats$missed_highSCR_schools,
              crf_missed_lowSCR_schools = crf_SCR_stats$missed_lowSCR_schools,
              gbm_missed_lowSCR_schools = gbm_SCR_stats$missed_lowSCR_schools,
              crf_ascaris_auc50 = crf_ascaris_auc50,
              gbm_ascaris_auc50 = gbm_ascaris_auc50,
              crf_trichuris_auc50 = crf_trichuris_auc50,
              gbm_trichuris_auc50 = gbm_trichuris_auc50,
              crf_ascaris_auc20 = crf_ascaris_auc20,
              gbm_ascaris_auc20 = gbm_ascaris_auc20,
              crf_trichuris_auc20 = crf_trichuris_auc20,
              gbm_trichuris_auc20 = gbm_trichuris_auc20))

  })

#### Post-processing ####
#### Calculate median, upper and lower rasters for parasite predictions ####
# Note, this step will only work if you run the above function on your own machine.
# In the attached rda file 'model_performances.rda', we have removed the rasters
# in order to drastically reduce the size of the saved model object
paras_rasters <- model_performances %>%
  purrr::map('crf_map_prediction')

paras_summary_maps <- calc_prediction_maps(paras_rasters)
dir.create('Results')
save(paras_summary_maps, file = 'Results/paras_summary_maps.rda')
rm(paras_rasters, paras_summary_maps, grid_points)

# Remove the large prediction maps from each list and then save
model_performances <- lapply(model_performances, function(x){
  x[4] <- NULL
  x
})
save(model_performances, file = 'Results/model_performances.rda')

#### Extract the CRF vs single-parasite model prediction metrics ####
load('Results/model_performances.rda')
mod_perfs <- model_performances %>%
  purrr::map('mod_comparisons')
mod_perfs <- do.call(rbind, mod_perfs)

# Compare metrics for Schistosoma, the rarest parasite
# these will be very high as most observations are zero and are predicted as such
# accuracy = (sens + spec) / 2
schist_performance <- calc_parasite_mod_performance('Schistosoma')
schist_performance$parasite <- 'Schistosoma'
schist_performance %>%
  dplyr::filter(statistic == 'accuracy')
schist_performance %>%
  dplyr::filter(statistic == 'sensitivity')

# Compare metrics for Ancylostoma (also very rare)
ancy_performance <- calc_parasite_mod_performance('Ancylostoma')
ancy_performance$parasite <- 'Ancylostoma'
ancy_performance %>%
  dplyr::filter(statistic == 'accuracy')
ancy_performance %>%
  dplyr::filter(statistic == 'sensitivity')

# Compare metrics for Ascaris
asc_performance <- calc_parasite_mod_performance('Ascaris')
asc_performance$parasite <- 'Ascaris'
asc_performance %>%
  dplyr::filter(statistic == 'accuracy')
asc_performance %>%
  dplyr::filter(statistic == 'sensitivity')

# Compare metrics for Trichuris
trich_performance <- calc_parasite_mod_performance('Trichuris')
trich_performance$parasite <- 'Trichuris'
trich_performance %>%
  dplyr::filter(statistic == 'accuracy')
trich_performance %>%
  dplyr::filter(statistic == 'sensitivity')

# Create a boxplot showing model comparisons of accuracy
acc_data <- rbind(schist_performance, ancy_performance,
                asc_performance, trich_performance) %>%
  dplyr::filter(statistic == 'accuracy')
library(ggplot2)
dir.create('Figures')
pdf('Figures/Supp_fig1_accuracies.pdf', height = 4, width = 6)
ggplot(acc_data, aes(x = parasite, ymin = lower95, lower = lower25, middle = median,
                   upper = upper75, ymax = upper95, fill = model)) +
  geom_boxplot(stat = 'identity') + 
  scale_fill_manual(name = 'Model', values = c('CRF' = 'red', 'GBM' = 'darkgrey')) +
  theme_bw() + 
  labs(x = 'Parasite', y = 'Out-of-sample prediction accuracy\n((specificity + sensitivity) / 2)') +
  theme(axis.text.x = element_text(face = "italic"))
dev.off()

# Extract the CRF classification accuracy for observed data points
observed_predictions <- model_performances %>%
  purrr::map('crf_all_points_prediction')

# How did school-wide classification accuracy vary for each of the four parasites?
# this can help identify schools where we have not done so well 
observed_predictions <- do.call(rbind, observed_predictions)
observed_predictions %>%
  dplyr::group_by(Latitude, Longitude) %>%
  summarise_all(list(~mean(.))) %>%
  dplyr::ungroup() %>%
  dplyr::select(Latitude:Trichuris_correct) -> observed_predictions

summary(observed_predictions$Schist_correct)
summary(observed_predictions$Ascaris_correct)
summary(observed_predictions$Ancylostoma_correct)
summary(observed_predictions$Trichuris_correct)

# What were the model AUCs for identifying schools with >=50% prevalence?
# CRF ascaris
crf_asc_auc50 <- data.frame(t(as.matrix(summary(model_performances %>%
                                                  purrr::map('crf_ascaris_auc50') %>%
                                                  unlist()))))
crf_asc_auc50$parasite <- 'Ascaris'
crf_asc_auc50$model <- 'CRF'
crf_asc_auc50$cutoff <- '50% threshold'

# GBM ascaris
gbm_asc_auc50 <- data.frame(t(as.matrix(summary(model_performances %>%
                                                  purrr::map('gbm_ascaris_auc50') %>%
                                                  unlist()))))
gbm_asc_auc50$parasite <- 'Ascaris'
gbm_asc_auc50$model <- 'GBM'
gbm_asc_auc50$cutoff <- '50% threshold'

# CRF trichuris
crf_trich_auc50 <- data.frame(t(as.matrix(summary(model_performances %>%
                                                    purrr::map('crf_trichuris_auc50') %>%
                                                    unlist()))))
crf_trich_auc50$parasite <- 'Trichuris'
crf_trich_auc50$model <- 'CRF'
crf_trich_auc50$cutoff <- '50% threshold'

# GBM trichuris
gbm_trich_auc50 <- data.frame(t(as.matrix(summary(model_performances %>%
                                                    purrr::map('gbm_trichuris_auc50') %>%
                                                    unlist()))))
gbm_trich_auc50$parasite <- 'Trichuris'
gbm_trich_auc50$model <- 'GBM'
gbm_trich_auc50$cutoff <- '50% threshold'

# And AUCs at >=20% threshold prevalence?
# CRF ascaris
crf_asc_auc20 <- data.frame(t(as.matrix(summary(model_performances %>%
                                                  purrr::map('crf_ascaris_auc20') %>%
                                                  unlist()))))
crf_asc_auc20$parasite <- 'Ascaris'
crf_asc_auc20$model <- 'CRF'
crf_asc_auc20$cutoff <- '20% threshold'

# GBM ascaris
gbm_asc_auc20 <- data.frame(t(as.matrix(summary(model_performances %>%
                                                  purrr::map('gbm_ascaris_auc20') %>%
                                                  unlist()))))
gbm_asc_auc20$parasite <- 'Ascaris'
gbm_asc_auc20$model <- 'GBM'
gbm_asc_auc20$cutoff <- '20% threshold'

# CRF trichuris
crf_trich_auc20 <- data.frame(t(as.matrix(summary(model_performances %>%
                                                    purrr::map('crf_trichuris_auc20') %>%
                                                    unlist()))))
crf_trich_auc20$parasite <- 'Trichuris'
crf_trich_auc20$model <- 'CRF'
crf_trich_auc20$cutoff <- '20% threshold'

# GBM trichuris
gbm_trich_auc20 <- data.frame(t(as.matrix(summary(model_performances %>%
                                                    purrr::map('gbm_trichuris_auc20') %>%
                                                    unlist()))))
gbm_trich_auc20$parasite <- 'Trichuris'
gbm_trich_auc20$model <- 'GBM'
gbm_trich_auc20$cutoff <- '20% threshold'

auc_data <- rbind(crf_asc_auc20, crf_asc_auc50, crf_trich_auc20, crf_trich_auc50,
                  gbm_asc_auc20, gbm_asc_auc50, gbm_trich_auc20, gbm_trich_auc50)
colnames(auc_data) <- c('min', 'lower25', 'median', 'mean', 'upper75', 'max', 
                        'parasite', 'model', 'cutoff')

# Create a plot of AUC classification accuracies
pdf('Figures/Supp_fig2_AUCpreds.pdf', height = 4, width = 7)
ggplot(auc_data, aes(x = parasite, ymin = min, lower = lower25, middle = median,
                     upper = upper75, ymax = max, fill = model)) +
  geom_rect(data = NULL, aes(xmin=-Inf,xmax=Inf,ymin=-Inf,ymax=0.7),
            fill="red", alpha = 0.025) +
  geom_rect(data = NULL, aes(xmin=-Inf,xmax=Inf,ymin=0.7,ymax=0.9),
            fill="yellow", alpha = 0.025) +
  geom_rect(data = NULL, aes(xmin=-Inf,xmax=Inf,ymin=0.9,ymax=Inf),
            fill="green", alpha = 0.025) +
  facet_grid(~cutoff) +
  geom_boxplot(stat = 'identity') + 
  scale_fill_manual(name = 'Model', values = c('CRF' = 'red', 'GBM' = 'darkgrey')) +
  theme_bw() + 
  labs(x = 'Parasite', y = 'Area Under the Curve of the\nReceiver Operating Characteristic') +
  theme(axis.text.x = element_text(face = "italic"))
dev.off()

# How did the CRF do when identifying high and low-risk schools 
# (high and low SCRs)? note, these are results of pearson correlations
crf_highscr <- data.frame(t(as.matrix(summary(model_performances %>%
                                                purrr::map('crf_SCR_prediction_accuracy') %>%
                                                unlist()))))
crf_highscr$model <- 'CRF'

# What about the stacked single-parasite GBM models?
gbm_highscr <- data.frame(t(as.matrix(summary(model_performances %>%
                                                purrr::map('gbm_SCR_prediction_accuracy') %>%
                                                unlist()))))
gbm_highscr$model <- 'GBM'

# Create a plot of high and low risk school classifications
highscr_data <- rbind(crf_highscr, gbm_highscr)
colnames(highscr_data) <- c('min', 'lower25', 'median', 'mean', 'upper75', 'max', 'model')
pdf('Figures/Supp_fig3_SCRpreds.pdf', height = 4, width = 6)
ggplot(highscr_data, aes(x = model, ymin = min, lower = lower25, middle = median,
                     upper = upper75, ymax = max, fill = model)) +
  geom_boxplot(stat = 'identity') + 
  scale_fill_manual(name = 'Model', values = c('CRF' = 'red', 'GBM' = 'darkgrey')) +
  theme_bw() + 
  labs(x = 'Model', y = 'Predicted vs observed school-wide SCRs\n(Pearson correlation)') +
  theme(legend.position = 'none')
dev.off()

# Schools with high SCRs that were not ID'd by the CRF model
missed_highSCR_schools <- model_performances %>%
  purrr::map('crf_missed_highSCR_schools')
missed_highSCR_schools <- do.call(rbind, missed_highSCR_schools) %>%
  dplyr::group_by(Latitude, Longitude, SCR) %>%
  dplyr::summarise(prop_missed = n() / 100)

# And for the GBM models
gbm_missed_highSCR_schools <- model_performances %>%
  purrr::map('gbm_missed_highSCR_schools')
gbm_missed_highSCR_schools <- do.call(rbind, gbm_missed_highSCR_schools) %>%
  dplyr::group_by(Latitude, Longitude, SCR) %>%
  dplyr::summarise(prop_missed = n() / 100)

# Schools with low SCRs that were not ID'd by the models
missed_lowSCR_schools <- model_performances %>%
  purrr::map('crf_missed_lowSCR_schools')
missed_lowSCR_schools <- do.call(rbind, missed_lowSCR_schools) %>%
  dplyr::group_by(Latitude, Longitude, SCR) %>%
  dplyr::summarise(prop_missed = n() / 100)

gbm_missed_lowSCR_schools <- model_performances %>%
  purrr::map('gbm_missed_lowSCR_schools')
gbm_missed_lowSCR_schools <- do.call(rbind, gbm_missed_lowSCR_schools) %>%
  dplyr::group_by(Latitude, Longitude, SCR) %>%
  dplyr::summarise(prop_missed = n() / 100)

# How many schools are high-risk (top 25% of SCRs)?
SCR_observed %>%
  dplyr::filter(SCR >= quantile(SCR_observed$SCR, probs = 0.75)) %>% nrow()
SCR_observed %>%
  dplyr::filter(SCR >= quantile(SCR_observed$SCR, probs = 0.75)) %>%
  dplyr::ungroup() %>%
  dplyr::select(SCR) %>% range()

# How many high-risk schools were consistently missed by the CRF?
missed_highSCR_schools %>%
  dplyr::filter(prop_missed > 0.5) %>% nrow()

# And by the stacked GBMs?
gbm_missed_highSCR_schools %>%
  dplyr::filter(prop_missed > 0.5) %>% nrow()

# Where are these high-burden schools that were missed?
do.call(rbind, model_performances %>%
          purrr::map('crf_missed_highSCR_schools')) %>%
  dplyr::group_by(Latitude, Longitude, SCR) %>%
  dplyr::summarise(prop_missed = n() / 100) -> missed_crf
rwanda_map <- map_data(map = 'world', region = 'Rwanda')
ggplot(data = rwanda_map, aes(x = long, y = lat)) +
  geom_polygon() +
  coord_equal() +
  geom_point(data = missed_crf, aes(x = Longitude, y = Latitude), color = 'yellow')

# How many schools are low-risk (bottom 25% of SCRs)?
SCR_observed %>%
  dplyr::filter(SCR <= quantile(SCR_observed$SCR, probs = 0.25)) %>% nrow()
SCR_observed %>%
  dplyr::filter(SCR == 0) %>% nrow()

# How many low-risk schools were consistently missed by the CRF?
missed_lowSCR_schools %>%
  dplyr::filter(prop_missed > 0.5) %>% nrow()

# And by the stacked GBMs?
gbm_missed_lowSCR_schools %>%
  dplyr::filter(prop_missed > 0.5) %>% nrow()

# How did the CRF do when predicting individual Ascaris / Trichuris coinfections?
# proportion of true coinfections that were predicted
crf_coinfect_sens <- data.frame(t(as.matrix(summary(model_performances %>%
  purrr::map('crf_asc_trich_coinfect_pred_prop') %>%
  unlist()))))
crf_coinfect_sens$model <- 'CRF'

# And the stacked GBMs?
gbm_coinfect_sens <- data.frame(t(as.matrix(summary(model_performances %>%
                                                      purrr::map('gbm_asc_trich_coinfect_pred_prop') %>%
                                                      unlist()))))
gbm_coinfect_sens$model <- 'GBM'

coinfect_sens_data <- rbind(crf_coinfect_sens, gbm_coinfect_sens)
colnames(coinfect_sens_data) <- c('min', 'lower25', 'median', 'mean', 'upper75', 'max', 
                                  'model')

# Create a plot of each model's sensitivity for detecting coinfections
pdf('Figures/Supp_fig4_CoSens.pdf', height = 4, width = 6)
ggplot(coinfect_sens_data, aes(x = model, ymin = min, lower = lower25, middle = median,
                         upper = upper75, ymax = max, fill = model)) +
  geom_boxplot(stat = 'identity') + 
  scale_fill_manual(name = 'Model', values = c('CRF' = 'red', 'GBM' = 'darkgrey')) +
  theme_bw() + 
  labs(x = 'Model', y = expression(paste(italic("Ascaris / Trichuris"), 
                                         " co-infection sensitivity"))) +
  theme(legend.position = 'none')
dev.off()

# Extract important predictors for each parasite from the CRF
# i.e. predictors whose 95%CIs don't include zero
crf_coefficients <- model_performances %>%
  purrr::map('crf_coefs')

schist_coefs <- get_key_coefs(parasite = 'Schistosoma')
ascaris_coefs <- get_key_coefs(parasite = 'Ascaris')
ancylostoma_coefs <- get_key_coefs(parasite = 'Ancylostoma')
trichuris_coefs <- get_key_coefs(parasite = 'Trichuris')
